# Supplementary material for: Predicting targeted drug combinations based on Pareto optimal patterns of coexpression network connectivity
Source: Genome Med. 2014 Apr 30;6(4):33. doi: 10.1186/gm550 (PMC4062052; doi:10.1186/gm550)
Supplement: Additional file 2 — Coexpressed gene pairs in the discovery data set: untreated. [file gm550-S2.txt]

Entrez ID Gene Symbol Entrez ID Gene Symbol PCOR coefficient
55005 RMND1 79624 C6orf211 0.712618
710 SERPING1 715 C1R 0.672716
1513 CTSK 1634 DCN 0.670418
2537 IFI6 9636 ISG15 0.662124
5176 SERPINF1 7431 VIM 0.656408
1293 COL6A3 5654 HTRA1 0.646826
55701 ARHGEF40 6320 CLEC11A 0.621716
7031 TFF1 7033 TFF3 0.6168
10659 CELF2 7456 WIPF1 0.616538
23125 CAMTA2 80212 CCDC92 0.610853
28978 TMEM14A 7372 UMPS 0.609856
10551 AGR2 27075 TSPAN13 0.607881
5156 PDGFRA 716 C1S 0.607021
1278 COL1A2 1289 COL5A1 0.604263
23586 DDX58 3434 IFIT1 0.604209
90865 IL33 91851 CHRDL1 0.599528
1727 CYB5R3 8933 FAM127A 0.595074
10418 SPON1 8038 ADAM12 0.593175
11339 OIP5 24137 KIF4A 0.591851
8522 GAS7 85360 SYDE1 0.587697
51296 SLC15A3 972 CD74 0.585994
25937 WWTR1 6935 ZEB1 0.585258
10630 PDPN 23452 ANGPTL2 0.583894
55084 SOBP 57608 KIAA1462 0.580646
4281 MID1 4311 MME 0.580609
10460 TACC3 10615 SPAG5 0.579546
23397 NCAPH 8914 TIMELESS 0.573543
10417 SPON2 5118 PCOLCE 0.572386
5202 PFDN2 7203 CCT3 0.571417
51373 MRPS17 6119 RPA3 0.569471
3426 CFI 51299 NRN1 0.56833
3148 HMGB2 55165 CEP55 0.566779
23560 GTPBP4 28998 MRPL13 0.56489
1842 ECM2 23414 ZFPM2 0.564863
1281 COL3A1 6678 SPARC 0.563918
219654 ZCCHC24 83716 CRISPLD2 0.563163
653784 MZT2A 80097 MZT2B 0.55807
25804 LSM4 27095 TRAPPC3 0.555875
10457 GPNMB 231 AKR1B1 0.555162
2199 FBLN2 715 C1R 0.553208
30008 EFEMP2 5118 PCOLCE 0.552491
1808 DPYSL2 9839 ZEB2 0.550528
1842 ECM2 6935 ZEB1 0.548594
10635 RAD51AP1 4085 MAD2L1 0.54765
10186 LHFP 9079 LDB2 0.547485
54478 FAM64A 7083 TK1 0.546593
5194 PEX13 54708 MARCH5 0.546252
2 A2M 8613 PPAP2B 0.546195
3832 KIF11 51203 NUSAP1 0.545757
51016 EMC9 7260 TSSC1 0.545098
1277 COL1A1 1292 COL6A2 0.54362
10979 FERMT2 800 CALD1 0.542563
1058 CENPA 26255 PTTG3P 0.542247
64123 ELTD1 857 CAV1 0.541388
10482 NXF1 388969 C2orf68 0.536837
4311 MME 51454 GULP1 0.536405
7220 TRPC1 79633 FAT4 0.535882
54796 BNC2 85360 SYDE1 0.534762
1632 ECI1 1841 DTYMK 0.534599
3202 HOXA5 3206 HOXA10 0.533973
51170 HSD17B11 9452 ITM2A 0.531799
2532 DARC 3384 ICAM2 0.530911
30846 EHD2 7145 TNS1 0.530613
11170 FAM107A 81544 GDPD5 0.529865
7791 ZYX 79567 FAM65A 0.52979
60488 MRPS35 8562 DENR 0.529357
57161 PELI2 79633 FAT4 0.528688
701 BUB1B 9055 PRC1 0.527446
1289 COL5A1 54587 MXRA8 0.525939
83483 PLVAP 9647 PPM1F 0.523757
1436 CSF1R 4354 MPP1 0.523751
26051 PPP1R16B 8530 CST7 0.522929
2791 GNG11 8611 PPAP2A 0.52262
11188 NISCH 64784 CRTC3 0.521618
4478 MSN 54861 SNRK 0.521205
2619 GAS1 6474 SHOX2 0.521034
1278 COL1A2 6678 SPARC 0.520942
55110 MAGOHB 86 ACTL6A 0.520573
1958 EGR1 2354 FOSB 0.52006
63933 CCDC90A 8848 TSC22D1 0.519752
4747 NEFL 9627 SNCAIP 0.519673
358 AQP1 5549 PRELP 0.518908
2078 ERG 7122 CLDN5 0.517021
287 ANK2 7374 UNG -0.51621
5050 PAFAH1B3 81873 ARPC5L 0.515616
30846 EHD2 8642 DCHS1 0.51513
100287932 TIMM23 51002 TPRKB 0.514532
2079 ERH 79697 C14orf169 0.514399
1033 CDKN3 11065 UBE2C 0.514153
10457 GPNMB 7431 VIM 0.514026
29095 ORMDL2 63875 MRPL17 0.51392
27089 UQCRQ 54539 NDUFB11 0.513903
55165 CEP55 983 CDK1 0.512508
4015 LOX 8038 ADAM12 0.51213
2199 FBLN2 4313 MMP2 0.512022
100188893 TOMM6 1347 COX7A2 0.511876
1434 CSE1L 27258 LSM3 0.51115
90865 IL33 9452 ITM2A 0.510556
8522 GAS7 9627 SNCAIP 0.510524
51203 NUSAP1 9787 DLGAP5 0.51043
11169 WDHD1 890 CCNA2 0.510079
1277 COL1A1 1289 COL5A1 0.509017
6935 ZEB1 8434 RECK 0.508977
2199 FBLN2 3908 LAMA2 0.508964
5734 PTGER4 7456 WIPF1 0.508537
57124 CD248 7112 TMPO -0.507899
57402 S100A14 63875 MRPL17 0.506968
2078 ERG 9353 SLIT2 0.50634
196740 VSTM4 4035 LRP1 0.505908
2287 FKBP3 51022 GLRX2 0.504314
10000 AKT3 7373 COL14A1 0.504285
25975 EGFL6 4311 MME 0.50408
25804 LSM4 63875 MRPL17 0.503977
1894 ECT2 86 ACTL6A 0.503158
4313 MMP2 83716 CRISPLD2 0.502942
28978 TMEM14A 79023 NUP37 0.502537
5125 PCSK5 6925 TCF4 0.502403
3833 KIFC1 54861 SNRK -0.502287
10123 ARL4C 8530 CST7 0.501891
21 ABCA3 3357 HTR2B -0.500791
11117 EMILIN1 1292 COL6A2 0.500646
53829 P2RY13 60468 BACH2 0.500429
9184 BUB3 9322 TRIP10 -0.500244
4856 NOV 7102 TSPAN7 0.500168
11004 KIF2C 332 BIRC5 0.500079
5325 PLAGL1 8434 RECK 0.49959
55651 NHP2 63875 MRPL17 0.499491
165 AEBP1 4638 MYLK 0.499088
58190 CTDSP1 9592 IER2 0.498935
51373 MRPS17 54995 OXSM 0.498709
79776 ZFHX4 8522 GAS7 0.498305
11169 WDHD1 990 CDC6 0.497755
28998 MRPL13 5440 POLR2K 0.497298
3316 HSPB2 5111 PCNA -0.49708
11130 ZWINT 29127 RACGAP1 0.496667
5918 RARRES1 7227 TRPS1 -0.496015
25804 LSM4 7767 ZNF224 -0.495426
57088 PLSCR4 6453 ITSN1 0.495139
140885 SIRPA 6586 SLIT3 0.495067
6241 RRM2 9133 CCNB2 0.494969
5156 PDGFRA 6867 TACC1 0.494687
1727 CYB5R3 7791 ZYX 0.494663
25999 CLIP3 79023 NUP37 -0.494238
1503 CTPS1 22948 CCT5 0.493604
55165 CEP55 9768 KIAA0101 0.49349
1009 CDH11 1809 DPYSL3 0.492851
10398 MYL9 59 ACTA2 0.492109
1191 CLU 4642 MYO1D 0.492025
51002 TPRKB 7295 TXN 0.491693
28984 RGCC 6387 CXCL12 0.49119
10000 AKT3 9368 SLC9A3R1 -0.491126
3376 IARS 4747 NEFL -0.490981
11171 STRAP 2318 FLNC -0.490751
221061 FAM171A1 4281 MID1 0.490706
4345 CD200 60468 BACH2 0.490348
283298 OLFML1 4212 MEIS2 0.490041
4706 NDUFAB1 51651 PTRH2 0.48988
1809 DPYSL3 2619 GAS1 0.489507
11167 FSTL1 1293 COL6A3 0.489429
259266 ASPM 7272 TTK 0.489323
10730 YME1L1 23560 GTPBP4 0.489179
22918 CD93 4208 MEF2C 0.488916
115207 KCTD12 51170 HSD17B11 0.488861
23102 TBC1D2B 715 C1R 0.488784
104 ADARB1 25900 IFFO1 0.488667
54504 CPVL 6446 SGK1 0.488664
23266 LPHN2 6935 ZEB1 0.488334
10460 TACC3 9700 ESPL1 0.48809
10576 CCT2 23560 GTPBP4 0.488043
8404 SPARCL1 9590 AKAP12 0.487257
3316 HSPB2 5348 FXYD1 0.486873
79633 FAT4 9737 GPRASP1 0.486275
1634 DCN 8404 SPARCL1 0.485912
2621 GAS6 30008 EFEMP2 0.485905
11335 CBX3 9322 TRIP10 -0.485758
1033 CDKN3 9232 PTTG1 0.485599
1632 ECI1 55651 NHP2 0.48533
3726 JUNB 7791 ZYX 0.485071
10635 RAD51AP1 55165 CEP55 0.485033
23241 PACS2 7791 ZYX 0.484681
5425 POLD2 8850 KAT2B -0.484324
1164 CKS2 3015 H2AFZ 0.483925
1776 DNASE1L3 4242 MFNG 0.483646
54796 BNC2 5789 PTPRD 0.483372
26973 CHORDC1 79567 FAM65A -0.483284
3399 ID3 3489 IGFBP6 0.483158
23560 GTPBP4 5876 RABGGTB 0.482481
1727 CYB5R3 80212 CCDC92 0.482463
26002 MOXD1 9770 RASSF2 0.48212
10253 SPRY2 7102 TSPAN7 0.482119
23452 ANGPTL2 80206 FHOD3 0.482074
7538 ZFP36 7832 BTG2 0.481813
4035 LRP1 9902 MRC2 0.481248
4313 MMP2 710 SERPING1 0.48084
5168 ENPP2 5175 PECAM1 0.480714
1969 EPHA2 54662 TBC1D13 0.480092
4313 MMP2 5176 SERPINF1 0.480066
10799 RPP40 1316 KLF6 -0.480046
51022 GLRX2 9556 C14orf2 0.480034
4286 MITF 5125 PCSK5 0.479758
23331 TTC28 26137 ZBTB20 0.478794
51022 GLRX2 51067 YARS2 0.478344
25960 GPR124 862 RUNX1T1 0.478004
25999 CLIP3 5194 PEX13 -0.477559
51696 HECA 6183 MRPS12 -0.477274
1842 ECM2 4675 NAP1L3 0.477035
404672 GTF2H5 4528 MTIF2 0.476768
650 BMP2 9627 SNCAIP 0.476671
55281 TMEM140 79156 PLEKHF1 0.47616
10403 NDC80 4528 MTIF2 0.475632
113146 AHNAK2 57608 KIAA1462 0.475411
6790 AURKA 9833 MELK 0.475339
10123 ARL4C 716 C1S 0.475172
29127 RACGAP1 6790 AURKA 0.474152
5125 PCSK5 55701 ARHGEF40 0.473696
7291 TWIST1 8540 AGPS -0.473674
283298 OLFML1 6935 ZEB1 0.473574
23560 GTPBP4 55233 MOB1A 0.473434
2 A2M 5175 PECAM1 0.47342
22915 MMRN1 54810 GIPC2 0.473388
3480 IGF1R 7162 TPBG 0.47264
4692 NDN 83700 JAM3 0.47239
10418 SPON1 22982 DIP2C 0.472064
25804 LSM4 9627 SNCAIP -0.471959
3075 CFH 7048 TGFBR2 0.471562
2949 GSTM5 4281 MID1 0.471451
231 AKR1B1 54504 CPVL 0.471451
219654 ZCCHC24 3908 LAMA2 0.471449
1894 ECT2 55165 CEP55 0.471107
1003 CDH5 221395 GPR116 0.470623
6387 CXCL12 716 C1S 0.470614
1069 CETN2 5549 PRELP -0.470278
27345 KCNMB4 54551 MAGEL2 0.470224
56647 BCCIP 9521 EEF1E1 0.470176
10482 NXF1 83483 PLVAP 0.469736
54587 MXRA8 7041 TGFB1I1 0.469385
283298 OLFML1 5587 PRKD1 0.469334
26973 CHORDC1 6426 SRSF1 0.469296
25999 CLIP3 7336 UBE2V2 -0.46927
51651 PTRH2 79833 GEMIN6 0.469074
1901 S1PR1 4223 MEOX2 0.468827
3679 ITGA7 7123 CLEC3B 0.468724
10102 TSFM 54840 APTX 0.468658
11167 FSTL1 5176 SERPINF1 0.468552
1292 COL6A2 165 AEBP1 0.468447
6403 SELP 9627 SNCAIP 0.468172
5157 PDGFRL 8460 TPST1 0.46812
165 AEBP1 5118 PCOLCE 0.468094
11167 FSTL1 1634 DCN 0.468007
11171 STRAP 55110 MAGOHB 0.467832
10351 ABCA8 216 ALDH1A1 0.467642
5118 PCOLCE 54587 MXRA8 0.467449
10617 STAMBP 471 ATIC 0.467099
5176 SERPINF1 5919 RARRES2 0.466823
4046 LSP1 57124 CD248 0.466823
107 ADCY1 1952 CELSR2 0.466575
5549 PRELP 58494 JAM2 0.466417
11037 STON1 6403 SELP 0.466368
1809 DPYSL3 9781 RNF144A 0.466271
1058 CENPA 1111 CHEK1 0.46612
29127 RACGAP1 9837 GINS1 0.466058
7272 TTK 9837 GINS1 0.4658
5789 PTPRD 650 BMP2 0.464997
114897 C1QTNF1 22841 RAB11FIP2 -0.464982
10257 ABCC4 894 CCND2 0.464778
23768 FLRT2 862 RUNX1T1 0.464488
7220 TRPC1 79776 ZFHX4 0.464189
1634 DCN 5157 PDGFRL 0.464094
4072 EPCAM 51022 GLRX2 0.463731
3145 HMBS 84914 ZNF587 -0.463631
10482 NXF1 2734 GLG1 0.463244
4337 MOCS1 55110 MAGOHB -0.463132
5587 PRKD1 7220 TRPC1 0.462928
23452 ANGPTL2 4286 MITF 0.4627
55165 CEP55 701 BUB1B 0.462452
60488 MRPS35 63933 CCDC90A 0.462421
23328 SASH1 25966 C2CD2 0.462354
1809 DPYSL3 64359 NXN 0.461957
2615 LRRC32 79776 ZFHX4 0.46193
1058 CENPA 55165 CEP55 0.461924
5654 HTRA1 5919 RARRES2 0.46192
23199 GSE1 2806 GOT2 0.461399
2192 FBLN1 4313 MMP2 0.46127
6591 SNAI2 800 CALD1 0.460917
23174 ZCCHC14 23543 RBFOX2 0.46075
4907 NT5E 5156 PDGFRA 0.460733
2532 DARC 4222 MEOX1 0.460559
10257 ABCC4 9770 RASSF2 0.460518
29901 SAC3D1 78988 MRP63 0.460322
1736 DKC1 3182 HNRNPAB 0.460111
558 AXL 80097 MZT2B -0.460086
4239 MFAP4 7291 TWIST1 0.460067
11222 MRPL3 4528 MTIF2 0.459981
284119 PTRF 30846 EHD2 0.459863
5176 SERPINF1 716 C1S 0.459757
23421 ITGB3BP 55660 PRPF40A 0.459737
2205 FCER1A 471 ATIC -0.459594
2161 F12 4208 MEF2C -0.459553
3075 CFH 3815 KIT 0.458993
3108 HLA-DMA 55233 MOB1A 0.458928
80273 GRPEL1 83460 EMC6 0.458914
1058 CENPA 890 CCNA2 0.458722
3161 HMMR 5159 PDGFRB -0.458557
6351 CCL4 9308 CD83 0.458221
1296 COL8A2 1809 DPYSL3 0.457929
11170 FAM107A 5348 FXYD1 0.457872
4856 NOV 79633 FAT4 0.457706
27101 CACYBP 51022 GLRX2 0.457637
358 AQP1 8613 PPAP2B 0.457274
51299 NRN1 79695 GALNT12 0.457071
58494 JAM2 80760 ITIH5 0.457009
3161 HMMR 7272 TTK 0.456823
8351 HIST1H3D 8522 GAS7 -0.456814
56983 POGLUT1 9188 DDX21 0.456397
10181 RBM5 11188 NISCH 0.455862
10635 RAD51AP1 4175 MCM6 0.455708
30008 EFEMP2 6586 SLIT3 0.455609
4969 OGN 7373 COL14A1 0.455441
56954 NIT2 63875 MRPL17 0.455291
23030 KDM4B 3480 IGF1R 0.455151
857 CAV1 9590 AKAP12 0.455133
10257 ABCC4 9308 CD83 0.455
60488 MRPS35 8522 GAS7 -0.454844
9444 QKI 9839 ZEB2 0.45463
187 APLNR 7145 TNS1 0.454601
1292 COL6A2 5118 PCOLCE 0.45448
27109 ATP5S 8382 NME5 0.454255
10628 TXNIP 22918 CD93 0.45409
6240 RRM1 8540 AGPS 0.453856
3075 CFH 9452 ITM2A 0.453749
11096 ADAMTS5 23266 LPHN2 0.453317
23460 ABCA6 5649 RELN 0.453135
4638 MYLK 59 ACTA2 0.452754
10535 RNASEH2A 1725 DHPS 0.452726
9638 FEZ1 9781 RNF144A 0.452542
1408 CRY2 29078 NDUFAF4 -0.452457
3832 KIF11 9837 GINS1 0.452121
4629 MYH11 55679 LIMS2 0.451773
23452 ANGPTL2 8839 WISP2 0.451492
28998 MRPL13 8624 PSMG1 0.451161
54810 GIPC2 7791 ZYX -0.450879
1759 DNM1 633 BGN 0.450858
392 ARHGAP1 633 BGN 0.45039
11335 CBX3 23204 ARL6IP1 0.450379
5549 PRELP 891 CCNB1 -0.450147
1278 COL1A2 25878 MXRA5 0.450091
6351 CCL4 8530 CST7 0.449927
51454 GULP1 79633 FAT4 0.449796
10398 MYL9 165 AEBP1 0.449423
11169 WDHD1 3161 HMMR 0.449243
10457 GPNMB 1368 CPM 0.449231
29789 OLA1 7295 TXN 0.449229
1894 ECT2 2935 GSPT1 0.449113
1307 COL16A1 6320 CLEC11A 0.448815
1307 COL16A1 5797 PTPRM 0.448681
18 ABAT 79075 DSCC1 -0.448521
533 ATP6V0B 7260 TSSC1 0.44822
6387 CXCL12 8611 PPAP2A 0.448132
22915 MMRN1 3080 CFHR2 0.447919
1291 COL6A1 57333 RCN3 0.447807
2669 GEM 5168 ENPP2 0.447741
1003 CDH5 25960 GPR124 0.447508
221981 THSD7A 7102 TSPAN7 0.447064
51022 GLRX2 5202 PFDN2 0.446575
54587 MXRA8 8839 WISP2 0.446489
9079 LDB2 9452 ITM2A 0.446294
23179 RGL1 9452 ITM2A 0.446036
5157 PDGFRL 55742 PARVA 0.445805
27101 CACYBP 509 ATP5C1 0.445443
10653 SPINT2 5531 PPP4C 0.445377
57124 CD248 6586 SLIT3 0.445252
26468 LHX6 6403 SELP 0.445116
3223 HOXC6 55084 SOBP 0.444799
2191 FAP 6591 SNAI2 0.444781
28978 TMEM14A 4337 MOCS1 -0.444766
6019 RLN2 64080 RBKS 0.44428
30846 EHD2 7443 VRK1 -0.443852
5889 RAD51C 6632 SNRPD1 0.44382
3014 H2AFX 6376 CX3CL1 0.443269
3704 ITPA 4706 NDUFAB1 0.44312
10403 NDC80 3015 H2AFZ 0.442996
10351 ABCA8 857 CAV1 0.442823
5243 ABCB1 9627 SNCAIP 0.442531
11037 STON1 4311 MME 0.442015
51668 HSPB11 9779 TBC1D5 -0.441961
221061 FAM171A1 58494 JAM2 0.44173
2 A2M 4005 LMO2 0.441381
25999 CLIP3 81544 GDPD5 0.440884
10398 MYL9 710 SERPING1 0.440551
1306 COL15A1 8613 PPAP2B 0.440225
1307 COL16A1 55143 CDCA8 -0.440067
800 CALD1 9448 MAP4K4 0.43983
2949 GSTM5 8522 GAS7 0.439824
28978 TMEM14A 86 ACTL6A 0.439713
28978 TMEM14A 509 ATP5C1 0.439712
25960 GPR124 947 CD34 0.439694
5156 PDGFRA 83716 CRISPLD2 0.439688
9055 PRC1 9133 CCNB2 0.439675
9655 SOCS5 993 CDC25A -0.439614
1278 COL1A2 1293 COL6A3 0.439396
55872 PBK 891 CCNB1 0.439388
11081 KERA 5587 PRKD1 0.438997
3080 CFHR2 60468 BACH2 0.43869
7443 VRK1 9647 PPM1F -0.438348
4830 NME1 7203 CCT3 0.43818
1291 COL6A1 50509 COL5A3 0.438139
11169 WDHD1 25924 MYRIP 0.438042
11170 FAM107A 7704 ZBTB16 0.437911
55744 COA1 63875 MRPL17 0.437862
5734 PTGER4 6351 CCL4 0.437808
4692 NDN 716 C1S 0.437505
59 ACTA2 6876 TAGLN 0.43743
231 AKR1B1 4005 LMO2 0.437209
1841 DTYMK 5425 POLD2 0.437012
4046 LSP1 51296 SLC15A3 0.437005
10592 SMC2 26586 CKAP2 0.436978
3164 NR4A1 7538 ZFP36 0.436972
115207 KCTD12 4208 MEF2C 0.436802
23228 PLCL2 4354 MPP1 0.436768
51203 NUSAP1 9582 APOBEC3B 0.436593
10486 CAP2 3572 IL6ST 0.436514
4919 ROR1 8522 GAS7 0.436423
1164 CKS2 55165 CEP55 0.4362
4172 MCM3 6421 SFPQ 0.435645
10181 RBM5 890 CCNA2 -0.435462
1901 S1PR1 868 CBLB 0.435448
1434 CSE1L 908 CCT6A 0.435431
3182 HNRNPAB 55651 NHP2 0.435348
1112 FOXN3 4072 EPCAM -0.435319
54840 APTX 9322 TRIP10 -0.435185
1293 COL6A3 4313 MMP2 0.435029
52 ACP1 9521 EEF1E1 0.434655
1291 COL6A1 9902 MRC2 0.434487
10417 SPON2 57124 CD248 0.434377
23560 GTPBP4 908 CCT6A 0.434341
2791 GNG11 7431 VIM 0.43434
56992 KIF15 9833 MELK 0.434285
219654 ZCCHC24 5125 PCSK5 0.434154
25802 LMOD1 6421 SFPQ -0.433991
10813 UTP14A 8863 PER3 -0.433848
5737 PTGFR 90865 IL33 0.433817
4528 MTIF2 509 ATP5C1 0.43373
115207 KCTD12 2791 GNG11 0.433455
10166 SLC25A15 11117 EMILIN1 -0.433435
23683 PRKD3 9839 ZEB2 0.433268
80206 FHOD3 8522 GAS7 0.433195
10112 KIF20A 55215 FANCI 0.432806
28998 MRPL13 55110 MAGOHB 0.432522
10482 NXF1 3726 JUNB 0.432309
114897 C1QTNF1 140885 SIRPA 0.432252
5194 PEX13 6240 RRM1 0.432182
283298 OLFML1 55752 SEPT11 0.432092
80760 ITIH5 91851 CHRDL1 0.431929
4811 NID1 8434 RECK 0.431904
5627 PROS1 8611 PPAP2A 0.431763
10982 MAPRE2 221061 FAM171A1 0.431707
6421 SFPQ 6426 SRSF1 0.431692
1805 DPT 716 C1S 0.431611
5919 RARRES2 6876 TAGLN 0.431536
23452 ANGPTL2 4015 LOX 0.431525
5168 ENPP2 9452 ITM2A 0.431382
25999 CLIP3 54662 TBC1D13 0.431286
11004 KIF2C 64151 NCAPG 0.431174
4046 LSP1 9902 MRC2 0.430827
259266 ASPM 9816 URB2 0.430679
165 AEBP1 2199 FBLN2 0.430466
10969 EBNA1BP2 7283 TUBG1 0.430459
10440 TIMM17A 3015 H2AFZ 0.430417
3384 ICAM2 358 AQP1 0.430385
10245 TIMM17B 10253 SPRY2 -0.430318
6867 TACC1 8639 AOC3 0.430252
4281 MID1 6474 SHOX2 0.430183
2122 MECOM 358 AQP1 0.430176
3479 IGF1 8322 FZD4 0.430031
1841 DTYMK 79633 FAT4 -0.429985
1063 CENPF 259266 ASPM 0.429967
56902 PNO1 891 CCNB1 0.429936
4747 NEFL 64397 ZFP106 -0.429934
2956 MSH6 6426 SRSF1 0.429857
1118 CHIT1 9956 HS3ST2 0.429694
10651 MTX2 10653 SPINT2 0.429575
7102 TSPAN7 947 CD34 0.429574
28998 MRPL13 51002 TPRKB 0.429565
11169 WDHD1 7112 TMPO 0.429355
54539 NDUFB11 8270 LAGE3 0.429191
23452 ANGPTL2 57333 RCN3 0.429177
51203 NUSAP1 9232 PTTG1 0.429072
3426 CFI 6776 STAT5A 0.428884
1632 ECI1 9627 SNCAIP -0.428645
2146 EZH2 991 CDC20 0.428534
1111 CHEK1 259266 ASPM 0.428525
3357 HTR2B 58494 JAM2 0.428354
7283 TUBG1 894 CCND2 -0.428285
1843 DUSP1 2353 FOS 0.427689
1307 COL16A1 2199 FBLN2 0.427519
51155 HN1 55819 RNF130 0.427466
633 BGN 9902 MRC2 0.427371
509 ATP5C1 54995 OXSM 0.427284
25999 CLIP3 79156 PLEKHF1 0.427265
5627 PROS1 7048 TGFBR2 0.427082
378708 APITD1 5549 PRELP -0.42708
3161 HMMR 55872 PBK 0.427044
23272 FAM208A 84159 ARID5B 0.42698
54551 MAGEL2 5587 PRKD1 0.426788
187 APLNR 2122 MECOM 0.426651
4999 ORC2 54708 MARCH5 0.426646
1634 DCN 6387 CXCL12 0.426518
10659 CELF2 3479 IGF1 0.426504
4886 NPY1R 56521 DNAJC12 0.426357
78988 MRP63 79833 GEMIN6 0.42634
25999 CLIP3 9184 BUB3 -0.426313
283298 OLFML1 9945 GFPT2 0.426298
2006 ELN 8532 CPZ 0.425903
1366 CLDN7 9592 IER2 0.425868
6867 TACC1 7048 TGFBR2 0.425558
1958 EGR1 6403 SELP 0.425378
4035 LRP1 55384 MEG3 0.425345
23024 PDZRN3 6387 CXCL12 0.425195
7102 TSPAN7 91851 CHRDL1 0.425138
115290 FBXO17 8562 DENR -0.425062
23500 DAAM2 9737 GPRASP1 0.424999
10417 SPON2 6320 CLEC11A 0.424842
6240 RRM1 79980 DSN1 0.424709
2006 ELN 57333 RCN3 0.424582
2791 GNG11 2 A2M 0.424432
51081 MRPS7 6182 MRPL12 0.424352
55651 NHP2 7965 AIMP2 0.423981
23683 PRKD3 8434 RECK 0.423909
187 APLNR 2078 ERG 0.423862
51203 NUSAP1 9133 CCNB2 0.423858
4281 MID1 8555 CDC14B 0.423794
10656 KHDRBS3 7373 COL14A1 0.42371
5737 PTGFR 730 C7 0.423651
27440 CECR5 54994 GID8 0.423601
10186 LHFP 1306 COL15A1 0.423577
55165 CEP55 55872 PBK 0.423472
79818 ZNF552 84914 ZNF587 0.423412
5111 PCNA 79023 NUP37 0.423252
23397 NCAPH 8894 EIF2S2 0.423161
10181 RBM5 10482 NXF1 0.423015
7450 VWF 83483 PLVAP 0.422999
11346 SYNPO 633 BGN 0.422973
27123 DKK2 79633 FAT4 0.422806
2114 ETS2 54922 RASIP1 0.422679
23125 CAMTA2 58190 CTDSP1 0.422561
2099 ESR1 6091 ROBO1 -0.422417
2273 FHL1 80760 ITIH5 0.422369
23452 ANGPTL2 57125 PLXDC1 0.422363
715 C1R 718 C3 0.422277
55215 FANCI 55355 HJURP 0.422232
10539 GLRX3 26137 ZBTB20 -0.42221
55384 MEG3 9902 MRC2 0.422166
2034 EPAS1 26137 ZBTB20 0.422064
1959 EGR2 6351 CCL4 0.422021
51170 HSD17B11 9839 ZEB2 0.421616
51155 HN1 7203 CCT3 0.421541
1102 RCBTB2 4208 MEF2C 0.421504
1805 DPT 2791 GNG11 0.421163
2615 LRRC32 27345 KCNMB4 0.42091
6019 RLN2 6840 SVIL -0.420892
10653 SPINT2 5050 PAFAH1B3 0.420876
10560 SLC19A2 3164 NR4A1 -0.420772
429 ASCL1 84159 ARID5B -0.42061
2764 GMFB 5427 POLE2 0.420516
165 AEBP1 57333 RCN3 0.420494
25926 NOL11 28977 MRPL42 0.420479
1901 S1PR1 54873 PALMD 0.42046
10252 SPRY1 1601 DAB2 0.4203
2318 FLNC 26586 CKAP2 -0.420127
2000 ELF4 8933 FAM127A 0.420095
10560 SLC19A2 11335 CBX3 0.419996
6632 SNRPD1 9521 EEF1E1 0.419873
10234 LRRC17 1281 COL3A1 0.419652
7456 WIPF1 9839 ZEB2 0.419231
26249 KLHL3 5587 PRKD1 0.419225
5168 ENPP2 857 CAV1 0.419145
11167 FSTL1 716 C1S 0.419053
5876 RABGGTB 81544 GDPD5 -0.419022
23179 RGL1 6091 ROBO1 0.418963
10398 MYL9 4267 CD99 0.418802
9079 LDB2 9590 AKAP12 0.418786
11339 OIP5 2034 EPAS1 -0.418622
5919 RARRES2 6275 S100A4 0.418562
701 BUB1B 7153 TOP2A 0.418536
1058 CENPA 3832 KIF11 0.418218
8642 DCHS1 9902 MRC2 0.417949
1842 ECM2 6453 ITSN1 0.417903
10635 RAD51AP1 7272 TTK 0.417722
2037 EPB41L2 4208 MEF2C 0.417613
10483 SEC23B 56902 PNO1 0.417521
3161 HMMR 83483 PLVAP -0.417371
60598 KCNK15 7138 TNNT1 0.417353
29095 ORMDL2 4830 NME1 0.417338
10653 SPINT2 9368 SLC9A3R1 0.417313
51016 EMC9 7083 TK1 0.417035
3161 HMMR 56992 KIF15 0.417031
1102 RCBTB2 5168 ENPP2 0.416756
221395 GPR116 5175 PECAM1 0.416746
10000 AKT3 4345 CD200 0.41653
2199 FBLN2 716 C1S 0.416446
1901 S1PR1 4205 MEF2A 0.416336
4830 NME1 6182 MRPL12 0.416291
27290 SPINK4 429 ASCL1 0.416088
55384 MEG3 55706 TMEM48 -0.41585
10253 SPRY2 3400 ID4 0.41542
6474 SHOX2 862 RUNX1T1 0.415392
2532 DARC 7538 ZFP36 0.415363
1556 CYP2B7P1 8495 PPFIBP2 -0.415304
55819 RNF130 8624 PSMG1 0.415095
3516 RBPJ 64784 CRTC3 0.415068
28978 TMEM14A 51373 MRPS17 0.414849
51115 FAM82B 55093 WDYHV1 0.414645
4345 CD200 8555 CDC14B 0.414619
6091 ROBO1 716 C1S 0.414548
653784 MZT2A 81873 ARPC5L 0.414071
287 ANK2 9627 SNCAIP 0.414037
6351 CCL4 6446 SGK1 0.413908
58494 JAM2 9590 AKAP12 0.413777
4747 NEFL 79776 ZFHX4 0.413711
55651 NHP2 9737 GPRASP1 -0.413614
3149 HMGB3 5437 POLR2H 0.413612
10659 CELF2 79686 LINC00341 0.413532
10874 NMU 650 BMP2 0.413377
10245 TIMM17B 80097 MZT2B 0.413341
51115 FAM82B 55110 MAGOHB 0.413275
11004 KIF2C 55839 CENPN 0.413179
30968 STOML2 65003 MRPL11 0.413051
5734 PTGER4 9452 ITM2A 0.413018
11004 KIF2C 991 CDC20 0.412955
28998 MRPL13 55093 WDYHV1 0.412819
29078 NDUFAF4 51115 FAM82B 0.412816
23177 CEP68 64397 ZFP106 0.412815
23204 ARL6IP1 5194 PEX13 0.412549
10166 SLC25A15 3399 ID3 -0.412547
51659 GINS2 54478 FAM64A 0.412504
4733 DRG1 6634 SNRPD3 0.412489
23371 TENC1 58478 ENOPH1 -0.412475
4172 MCM3 79953 SYNDIG1 -0.41247
3838 KPNA2 51053 GMNN 0.412453
25999 CLIP3 404672 GTF2H5 -0.412444
22998 LIMCH1 26353 HSPB8 -0.412352
100188893 TOMM6 29095 ORMDL2 0.412267
6895 TARBP2 6934 TCF7L2 -0.412207
1009 CDH11 8434 RECK 0.412095
79624 C6orf211 80273 GRPEL1 0.412075
284119 PTRF 3671 ISLR 0.412025
5194 PEX13 6426 SRSF1 0.412022
63875 MRPL17 9533 POLR1C 0.41179
221981 THSD7A 9079 LDB2 0.411657
10592 SMC2 79567 FAM65A -0.411554
2318 FLNC 55384 MEG3 0.411533
2288 FKBP4 9533 POLR1C 0.411451
4345 CD200 7220 TRPC1 0.411428
6403 SELP 8555 CDC14B 0.41132
10112 KIF20A 56992 KIF15 0.411094
2237 FEN1 7260 TSSC1 0.410857
5425 POLD2 81873 ARPC5L 0.410819
21 ABCA3 3480 IGF1R 0.410819
29028 ATAD2 4085 MAD2L1 0.410754
2908 NR3C1 79686 LINC00341 0.410709
3316 HSPB2 4629 MYH11 0.410671
231 AKR1B1 5641 LGMN 0.410665
4222 MEOX1 5175 PECAM1 0.410643
54796 BNC2 80206 FHOD3 0.410627
23244 PDS5A 26973 CHORDC1 0.41058
1316 KLF6 3491 CYR61 0.410346
26002 MOXD1 894 CCND2 0.410339
24137 KIF4A 55143 CDCA8 0.410304
25999 CLIP3 85360 SYDE1 0.410278
1028 CDKN1C 5571 PRKAG1 -0.410197
1366 CLDN7 4281 MID1 -0.410046
1776 DNASE1L3 5743 PTGS2 0.41001
28998 MRPL13 51373 MRPS17 0.409987
22918 CD93 8829 NRP1 0.409951
10000 AKT3 4212 MEIS2 0.409858
5162 PDHB 8540 AGPS 0.409816
23175 LPIN1 26051 PPP1R16B 0.409725
4811 NID1 5311 PKD2 0.409675
4528 MTIF2 81544 GDPD5 -0.409397
55215 FANCI 8914 TIMELESS 0.409366
51373 MRPS17 51651 PTRH2 0.409364
1727 CYB5R3 2701 GJA4 0.409234
2669 GEM 90865 IL33 0.409164
3145 HMBS 51491 NOP16 0.409015
54708 MARCH5 5571 PRKAG1 0.408963
55819 RNF130 5649 RELN -0.408955
5825 ABCD3 6632 SNRPD1 0.40888
1058 CENPA 9582 APOBEC3B 0.408843
3400 ID4 9444 QKI 0.408826
22948 CCT5 55299 BRIX1 0.408821
358 AQP1 7450 VWF 0.408736
55651 NHP2 9533 POLR1C 0.408586
1058 CENPA 9787 DLGAP5 0.408533
10440 TIMM17A 891 CCNB1 0.408451
1654 DDX3X 6426 SRSF1 0.408055
11081 KERA 27345 KCNMB4 0.407845
1842 ECM2 9839 ZEB2 0.407821
10730 YME1L1 2764 GMFB 0.407699
100287932 TIMM23 83439 TCF7L1 -0.407577
10102 TSFM 2308 FOXO1 -0.407576
115207 KCTD12 301 ANXA1 0.407384
4094 MAF 862 RUNX1T1 0.407323
51299 NRN1 857 CAV1 0.407288
23102 TBC1D2B 4692 NDN 0.40724
10969 EBNA1BP2 7262 PHLDA2 0.406848
1058 CENPA 9833 MELK 0.406821
23371 TENC1 5876 RABGGTB -0.406821
11065 UBE2C 6790 AURKA 0.406806
10592 SMC2 1894 ECT2 0.406799
50509 COL5A3 8642 DCHS1 0.406677
64151 NCAPG 9232 PTTG1 0.406482
1634 DCN 6424 SFRP4 0.406363
30846 EHD2 8532 CPZ 0.406324
55281 TMEM140 8530 CST7 0.406172
10384 BTN3A3 5641 LGMN 0.406162
6790 AURKA 9787 DLGAP5 0.405983
404672 GTF2H5 7203 CCT3 0.40595
219654 ZCCHC24 25937 WWTR1 0.405761
3108 HLA-DMA 5641 LGMN 0.405661
3384 ICAM2 5175 PECAM1 0.405585
4046 LSP1 4215 MAP3K3 0.405523
3251 HPRT1 83439 TCF7L1 -0.40538
1289 COL5A1 4313 MMP2 0.405341
10351 ABCA8 4223 MEOX2 0.405257
9787 DLGAP5 9837 GINS1 0.404957
1316 KLF6 3725 JUN 0.404897
1952 CELSR2 3480 IGF1R 0.40479
1028 CDKN1C 1727 CYB5R3 0.404763
3925 STMN1 9055 PRC1 0.404758
4239 MFAP4 7704 ZBTB16 0.404706
1316 KLF6 1843 DUSP1 0.404587
2034 EPAS1 54873 PALMD 0.404574
4313 MMP2 83700 JAM3 0.404524
10418 SPON1 1809 DPYSL3 0.404459
2012 EMP1 4692 NDN 0.404343
301 ANXA1 857 CAV1 0.404217
51373 MRPS17 9521 EEF1E1 0.404081
283298 OLFML1 4345 CD200 0.404056
857 CAV1 9079 LDB2 0.404001
6403 SELP 9737 GPRASP1 0.403909
NA NA 5587 PRKD1 0.403755
6474 SHOX2 8522 GAS7 0.403666
51474 LIMA1 677 ZFP36L1 0.403596
4733 DRG1 5932 RBBP8 0.403558
29078 NDUFAF4 51053 GMNN 0.403519
4035 LRP1 55679 LIMS2 0.403136
216 ALDH1A1 3357 HTR2B 0.403081
332 BIRC5 9212 AURKB 0.402661
113146 AHNAK2 25900 IFFO1 0.402661
3399 ID3 7122 CLDN5 0.402623
2674 GFRA1 51435 SCARA3 -0.402622
5730 PTGDS 728392 LOC728392 0.402617
25960 GPR124 5325 PLAGL1 0.40255
4706 NDUFAB1 79077 DCTPP1 0.402522
11037 STON1 1366 CLDN7 -0.402501
5050 PAFAH1B3 60468 BACH2 -0.402357
21 ABCA3 57161 PELI2 -0.402271
5138 PDE2A 9647 PPM1F 0.402185
10797 MTHFD2 79567 FAM65A -0.402165
2078 ERG 4222 MEOX1 0.40216
6790 AURKA 9133 CCNB2 0.402064
1063 CENPF 9928 KIF14 0.402031
10403 NDC80 7298 TYMS 0.402027
51299 NRN1 80760 ITIH5 0.401851
114897 C1QTNF1 7059 THBS3 0.401801
1009 CDH11 83716 CRISPLD2 0.401587
27440 CECR5 30968 STOML2 0.401561
10457 GPNMB 7048 TGFBR2 0.401515
3426 CFI 56944 OLFML3 0.40142
10539 GLRX3 7444 VRK2 0.401384
10916 MAGED2 25854 FAM149A -0.401381
287 ANK2 29901 SAC3D1 -0.401294
54796 BNC2 6421 SFPQ -0.401262
1632 ECI1 81873 ARPC5L 0.401117
1776 DNASE1L3 4642 MYO1D -0.401068
54816 ZNF280D 6586 SLIT3 -0.401032
1727 CYB5R3 311 ANXA11 0.401026
23560 GTPBP4 28978 TMEM14A 0.40102
311 ANXA11 55742 PARVA 0.400903
54708 MARCH5 64795 RMND5A 0.4007
2908 NR3C1 5241 PGR -0.40066
10186 LHFP 5325 PLAGL1 0.400569
301 ANXA1 4907 NT5E 0.400438
10535 RNASEH2A 51081 MRPS7 0.400407
10170 DHRS9 1776 DNASE1L3 0.400372
56935 C11orf75 9770 RASSF2 0.400336
100188893 TOMM6 54539 NDUFB11 0.400234
2191 FAP 800 CALD1 0.40008
5118 PCOLCE 5159 PDGFRB 0.400011
2308 FOXO1 7145 TNS1 0.399804
4345 CD200 55651 NHP2 -0.399761
2619 GAS1 79953 SYNDIG1 0.399694
1843 DUSP1 3164 NR4A1 0.399509
1434 CSE1L 28977 MRPL42 0.399501
56647 BCCIP 79023 NUP37 0.399477
23228 PLCL2 7456 WIPF1 0.399379
60468 BACH2 894 CCND2 0.399169
3075 CFH 51299 NRN1 0.399147
3075 CFH 8404 SPARCL1 0.399141
7373 COL14A1 79776 ZFHX4 0.399005
51226 COPZ2 8839 WISP2 0.398889
3015 H2AFZ 7298 TYMS 0.398775
1601 DAB2 9079 LDB2 0.398773
10659 CELF2 23179 RGL1 0.398771
57608 KIAA1462 8642 DCHS1 0.398696
10656 KHDRBS3 9322 TRIP10 0.398639
1307 COL16A1 3912 LAMB1 0.398605
6426 SRSF1 9638 FEZ1 -0.398569
2308 FOXO1 83700 JAM3 0.39848
1307 COL16A1 26255 PTTG3P -0.398467
2000 ELF4 51816 CECR1 0.398442
2764 GMFB 9692 KIAA0391 0.398386
4267 CD99 710 SERPING1 0.398236
1009 CDH11 2191 FAP 0.398167
6376 CX3CL1 7942 TFEB 0.39809
1118 CHIT1 5187 PER1 0.398055
7145 TNS1 8639 AOC3 0.398031
10659 CELF2 4208 MEF2C 0.397993
332 BIRC5 9232 PTTG1 0.397867
104 ADARB1 55679 LIMS2 0.397789
54810 GIPC2 6403 SELP 0.397762
2006 ELN 9055 PRC1 -0.3976
4706 NDUFAB1 54539 NDUFB11 0.397569
2034 EPAS1 221395 GPR116 0.397522
2287 FKBP3 52 ACP1 0.39735
3726 JUNB 9592 IER2 0.397344
10181 RBM5 55010 PARPBP -0.397344
8418 CMAHP 9737 GPRASP1 0.397337
4137 MAPT 64377 CHST8 0.397161
23244 PDS5A 7942 TFEB -0.397134
10245 TIMM17B 9655 SOCS5 -0.397102
5437 POLR2H 55651 NHP2 0.397064
4345 CD200 8418 CMAHP 0.397057
2701 GJA4 3399 ID3 0.397033
357 SHROOM2 53827 FXYD5 -0.39686
5110 PCMT1 6993 DYNLT1 0.396767
54708 MARCH5 9184 BUB3 0.396759
51227 PIGP 7443 VRK1 0.396745
54816 ZNF280D 79633 FAT4 0.396587
1601 DAB2 558 AXL 0.396374
114897 C1QTNF1 79567 FAM65A 0.396331
3671 ISLR 54587 MXRA8 0.396224
5531 PPP4C 9592 IER2 0.396198
1759 DNM1 4173 MCM4 -0.396197
716 C1S 83700 JAM3 0.396182
1058 CENPA 6790 AURKA 0.396132
26255 PTTG3P 3161 HMMR 0.395938
6925 TCF4 8082 SSPN 0.395924
1434 CSE1L 27235 COQ2 0.39588
55355 HJURP 5888 RAD51 0.395858
392 ARHGAP1 55110 MAGOHB -0.395773
1466 CSRP2 6275 S100A4 0.395571
29015 SLC43A3 4885 NPTX2 0.395555
4205 MEF2A 9839 ZEB2 0.395413
23421 ITGB3BP 51668 HSPB11 0.395279
3479 IGF1 9452 ITM2A 0.395245
287 ANK2 4281 MID1 0.395152
10659 CELF2 221061 FAM171A1 0.395016
533 ATP6V0B 80273 GRPEL1 0.394985
10059 DNM1L 3376 IARS 0.394856
5176 SERPINF1 6387 CXCL12 0.394794
2012 EMP1 429 ASCL1 -0.394637
1513 CTSK 56944 OLFML3 0.394531
1345 COX6C 25800 SLC39A6 0.394517
595 CCND1 7227 TRPS1 0.394462
23594 ORC6 9700 ESPL1 0.394423
39 ACAT2 891 CCNB1 0.394418
10440 TIMM17A 28978 TMEM14A 0.394413
3131 HLF 56886 UGGT1 0.394399
3075 CFH 5156 PDGFRA 0.394369
1776 DNASE1L3 650 BMP2 0.394369
11004 KIF2C 9700 ESPL1 0.394363
23272 FAM208A 54861 SNRK 0.394291
1736 DKC1 4528 MTIF2 0.394253
2350 FOLR2 55281 TMEM140 0.394019
22915 MMRN1 9737 GPRASP1 0.393948
7153 TOP2A 9055 PRC1 0.393907
8914 TIMELESS 990 CDC6 0.393845
27123 DKK2 8555 CDC14B 0.393791
100287932 TIMM23 23560 GTPBP4 0.393656
100293516 ZNF587B 79818 ZNF552 0.393644
1009 CDH11 800 CALD1 0.39361
4085 MAD2L1 58478 ENOPH1 0.393559
221061 FAM171A1 7424 VEGFC 0.393546
5156 PDGFRA 857 CAV1 0.393545
1632 ECI1 4706 NDUFAB1 0.393513
5156 PDGFRA 7456 WIPF1 0.393505
6925 TCF4 716 C1S 0.393501
55752 SEPT11 6935 ZEB1 0.39341
10516 FBLN5 79754 ASB13 -0.393374
5156 PDGFRA 8434 RECK 0.393273
4286 MITF 862 RUNX1T1 0.393232
54873 PALMD 8639 AOC3 0.393229
26255 PTTG3P 55839 CENPN 0.393132
1112 FOXN3 11170 FAM107A 0.39313
23460 ABCA6 4281 MID1 0.393037
22873 DZIP1 6474 SHOX2 0.392782
1102 RCBTB2 56935 C11orf75 0.392721
23125 CAMTA2 54962 TIPIN -0.392621
115207 KCTD12 231 AKR1B1 0.392516
1281 COL3A1 1296 COL8A2 0.392381
51016 EMC9 7043 TGFB3 -0.392342
28978 TMEM14A 6990 DYNLT3 0.392309
2908 NR3C1 7262 PHLDA2 -0.392282
165 AEBP1 196740 VSTM4 0.392115
2018 EMX2 8483 CILP 0.392086
55084 SOBP 55701 ARHGEF40 0.392072
2034 EPAS1 8613 PPAP2B 0.392026
1003 CDH5 26468 LHX6 0.391993
1102 RCBTB2 51170 HSD17B11 0.391959
51002 TPRKB 7203 CCT3 0.391811
1556 CYP2B7P1 4781 NFIB -0.39176
196740 VSTM4 54587 MXRA8 0.391714
29078 NDUFAF4 6728 SRP19 0.391694
55660 PRPF40A 79682 MLF1IP 0.391649
10482 NXF1 3161 HMMR -0.391589
4692 NDN 8406 SRPX 0.391581
79818 ZNF552 8416 ANXA9 0.391576
113146 AHNAK2 2956 MSH6 -0.391549
29789 OLA1 51668 HSPB11 0.391426
231 AKR1B1 55819 RNF130 0.39142
6478 SIAH2 6733 SRPK2 0.391384
25804 LSM4 51081 MRPS7 0.391376
6421 SFPQ 9322 TRIP10 -0.391336
5176 SERPINF1 59 ACTA2 0.391272
11346 SYNPO 83483 PLVAP 0.391173
23397 NCAPH 3161 HMMR 0.391117
2059 EPS8 5627 PROS1 0.391105
4311 MME 9945 GFPT2 0.39108
10403 NDC80 51388 NIP7 0.391025
23624 CBLC 6183 MRPS12 0.391004
1805 DPT 8406 SRPX 0.390819
10351 ABCA8 5627 PROS1 0.390721
10539 GLRX3 51002 TPRKB 0.390681
1601 DAB2 2037 EPB41L2 0.390654
4675 NAP1L3 5587 PRKD1 0.390647
216 ALDH1A1 2669 GEM 0.390631
5118 PCOLCE 6645 SNTB2 0.390571
10186 LHFP 120 ADD3 0.390529
29015 SLC43A3 52 ACP1 -0.390386
1842 ECM2 2037 EPB41L2 0.39036
10245 TIMM17B 58190 CTDSP1 0.390259
1843 DUSP1 4629 MYH11 0.39021
1102 RCBTB2 9839 ZEB2 0.39019
5176 SERPINF1 710 SERPING1 0.390076
1843 DUSP1 4035 LRP1 0.39004
10231 RCAN2 6591 SNAI2 0.389996
1289 COL5A1 50509 COL5A3 0.389964
10576 CCT2 5549 PRELP -0.389955
55355 HJURP 55839 CENPN 0.3899
1901 S1PR1 5175 PECAM1 0.389871
3161 HMMR 80212 CCDC92 -0.389841
196740 VSTM4 30008 EFEMP2 0.389821
1805 DPT 7048 TGFBR2 0.38978
2078 ERG 8639 AOC3 0.389778
30008 EFEMP2 55742 PARVA 0.389694
1410 CRYAB 9120 SLC16A6 -0.389636
2764 GMFB 86 ACTL6A 0.389505
55793 FAM63A 79077 DCTPP1 0.389473
1466 CSRP2 301 ANXA1 0.389412
150759 LINC00342 5583 PRKCH 0.389179
23624 CBLC 9655 SOCS5 -0.389177
150 ADRA2A 55540 IL17RB 0.389127
231 AKR1B1 3108 HLA-DMA 0.38891
24137 KIF4A 55839 CENPN 0.388833
10592 SMC2 10635 RAD51AP1 0.388824
7083 TK1 79019 CENPM 0.388758
3671 ISLR 5118 PCOLCE 0.388619
23024 PDZRN3 24137 KIF4A -0.38852
64393 ZMAT3 7874 USP7 -0.388415
259266 ASPM 9928 KIF14 0.388331
2018 EMX2 862 RUNX1T1 0.388283
51299 NRN1 6387 CXCL12 0.388234
55802 DCP1A 678 ZFP36L2 0.38819
79365 BHLHE41 8082 SSPN 0.388183
4311 MME 4345 CD200 0.388181
24137 KIF4A 55355 HJURP 0.38801
25924 MYRIP 29015 SLC43A3 0.388003
6019 RLN2 8382 NME5 0.387991
115207 KCTD12 8404 SPARCL1 0.387895
57088 PLSCR4 6183 MRPS12 -0.387815
771 CA12 8614 STC2 0.387791
3145 HMBS 55651 NHP2 0.387778
4311 MME 5587 PRKD1 0.387696
7272 TTK 890 CCNA2 0.387682
90141 EFCAB11 9692 KIAA0391 0.387671
10253 SPRY2 54810 GIPC2 0.387645
1776 DNASE1L3 3131 HLF 0.387567
2191 FAP 26002 MOXD1 0.387449
509 ATP5C1 55299 BRIX1 0.387377
29028 ATAD2 7112 TMPO 0.387217
5187 PER1 81544 GDPD5 0.387191
10916 MAGED2 60598 KCNK15 0.387186
1634 DCN 800 CALD1 0.387173
4969 OGN 80237 ELL3 -0.387144
2191 FAP 83468 GLT8D2 0.387086
23397 NCAPH 55839 CENPN 0.38706
2018 EMX2 57608 KIAA1462 0.387018
25959 KANK2 715 C1R 0.386991
10000 AKT3 283298 OLFML1 0.386976
23175 LPIN1 9521 EEF1E1 -0.386967
11116 FGFR1OP 11335 CBX3 0.386961
22877 MLXIP 55802 DCP1A 0.386851
3667 IRS1 55686 MREG 0.386826
4675 NAP1L3 55422 ZNF331 -0.386816
23543 RBFOX2 2734 GLG1 0.386808
10186 LHFP 219654 ZCCHC24 0.386801
3479 IGF1 9079 LDB2 0.386756
23768 FLRT2 6925 TCF4 0.386728
11188 NISCH 1759 DNM1 0.386644
30968 STOML2 6184 RPN1 0.386638
54810 GIPC2 90865 IL33 0.386623
429 ASCL1 5979 RET 0.386622
100287932 TIMM23 1434 CSE1L 0.386615
27290 SPINK4 54861 SNRK -0.386613
5437 POLR2H 56954 NIT2 0.386523
10000 AKT3 11037 STON1 0.386351
3480 IGF1R 55839 CENPN -0.386232
1410 CRYAB 80760 ITIH5 0.386215
24137 KIF4A 7272 TTK 0.386145
11117 EMILIN1 165 AEBP1 0.386061
10112 KIF20A 25975 EGFL6 0.385885
7798 LUZP1 9627 SNCAIP 0.385871
4171 MCM2 9055 PRC1 0.385833
4137 MAPT 57161 PELI2 -0.385816
2006 ELN 4330 MN1 0.38581
10535 RNASEH2A 5425 POLD2 0.385706
23421 ITGB3BP 54962 TIPIN 0.385705
4286 MITF 57608 KIAA1462 0.385479
10365 KLF2 25959 KANK2 0.385291
1503 CTPS1 79776 ZFHX4 -0.385223
1842 ECM2 57088 PLSCR4 0.385044
23768 FLRT2 6474 SHOX2 0.384991
3075 CFH 56935 C11orf75 0.384983
22841 RAB11FIP2 64123 ELTD1 0.38496
5425 POLD2 57161 PELI2 -0.384924
26973 CHORDC1 86 ACTL6A 0.384867
1634 DCN 5176 SERPINF1 0.384846
11072 DUSP14 150759 LINC00342 -0.384801
6429 SRSF4 65981 CAPRIN2 0.384769
65981 CAPRIN2 9261 MAPKAPK2 -0.384721
23594 ORC6 79801 SHCBP1 0.384664
3316 HSPB2 72 ACTG2 0.384554
10231 RCAN2 9590 AKAP12 0.384551
221981 THSD7A 55851 PSENEN -0.384516
5627 PROS1 857 CAV1 0.384407
80097 MZT2B 9533 POLR1C 0.384356
10659 CELF2 9452 ITM2A 0.384326
23272 FAM208A 8935 SKAP2 0.384308
3908 LAMA2 8404 SPARCL1 0.384296
23177 CEP68 64784 CRTC3 0.384272
11170 FAM107A 5549 PRELP 0.384229
10460 TACC3 64151 NCAPG 0.38411
10186 LHFP 8613 PPAP2B 0.384101
10245 TIMM17B 4675 NAP1L3 -0.384009
358 AQP1 4781 NFIB 0.383996
83716 CRISPLD2 8434 RECK 0.383928
11037 STON1 283298 OLFML1 0.383914
55744 COA1 79719 AAGAB 0.383755
1033 CDKN3 9768 KIAA0101 0.383742
2059 EPS8 9839 ZEB2 0.383713
2206 MS4A2 9638 FEZ1 0.383595
28977 MRPL42 51373 MRPS17 0.383563
10403 NDC80 8270 LAGE3 0.383468
5118 PCOLCE 9902 MRC2 0.383425
54861 SNRK 55224 ETNK2 -0.38342
4811 NID1 7260 TSSC1 -0.383358
3682 ITGAE 83460 EMC6 0.383356
4239 MFAP4 862 RUNX1T1 0.383282
4072 EPCAM 56061 UBFD1 0.383237
55143 CDCA8 55215 FANCI 0.383185
509 ATP5C1 52 ACP1 0.383128
4706 NDUFAB1 78988 MRP63 0.383053
30008 EFEMP2 3489 IGFBP6 0.383034
11167 FSTL1 2199 FBLN2 0.383031
2206 MS4A2 51285 RASL12 0.382916
2308 FOXO1 51299 NRN1 0.382867
10257 ABCC4 56935 C11orf75 0.382794
56647 BCCIP 64359 NXN -0.382714
11167 FSTL1 4692 NDN 0.382522
3832 KIF11 55165 CEP55 0.382446
6790 AURKA 991 CDC20 0.38244
3131 HLF 54810 GIPC2 0.382429
29901 SAC3D1 3014 H2AFX 0.382369
25903 OLFML2B 28984 RGCC 0.382366
4706 NDUFAB1 7203 CCT3 0.382349
25959 KANK2 5159 PDGFRB 0.38231
1601 DAB2 8351 HIST1H3D -0.382197
3223 HOXC6 9710 KIAA0355 0.38217
10659 CELF2 2037 EPB41L2 0.382168
55651 NHP2 6182 MRPL12 0.382159
115207 KCTD12 7048 TGFBR2 0.381947
55742 PARVA 59 ACTA2 0.381812
221395 GPR116 8829 NRP1 0.381536
11130 ZWINT 9768 KIAA0101 0.381535
23241 PACS2 6764 ST5 0.381492
4311 MME 9444 QKI 0.381471
10516 FBLN5 5583 PRKCH 0.381466
1632 ECI1 5531 PPP4C 0.381405
30846 EHD2 633 BGN 0.381402
2532 DARC 5730 PTGDS 0.381347
51668 HSPB11 5876 RABGGTB 0.381292
100287932 TIMM23 54995 OXSM 0.381157
287 ANK2 471 ATIC -0.381096
55143 CDCA8 8914 TIMELESS 0.381095
857 CAV1 8611 PPAP2A 0.380992
80781 COL18A1 9902 MRC2 0.38098
1033 CDKN3 9787 DLGAP5 0.380942
27101 CACYBP 9928 KIF14 0.380924
4701 NDUFA7 79019 CENPM 0.380891
3015 H2AFZ 5111 PCNA 0.380877
25854 FAM149A 4172 MCM3 -0.380801
891 CCNB1 9787 DLGAP5 0.380751
4885 NPTX2 5789 PTPRD 0.380725
1164 CKS2 55353 LAPTM4B 0.380657
187 APLNR 83700 JAM3 0.380625
10969 EBNA1BP2 3131 HLF -0.380617
10486 CAP2 2114 ETS2 -0.38048
30008 EFEMP2 5919 RARRES2 0.380423
2534 FYN 6867 TACC1 0.380255
55355 HJURP 650 BMP2 0.380209
3726 JUNB 58190 CTDSP1 0.380145
54662 TBC1D13 650 BMP2 0.379955
23199 GSE1 6599 SMARCC1 0.379952
2059 EPS8 27202 GPR77 -0.37987
2318 FLNC 9647 PPM1F 0.379869
55759 WDR12 56902 PNO1 0.379866
11081 KERA 79633 FAT4 0.379842
10730 YME1L1 23371 TENC1 -0.379795
2534 FYN 58494 JAM2 0.379762
5156 PDGFRA 8406 SRPX 0.37965
7102 TSPAN7 79812 MMRN2 0.379613
2191 FAP 4907 NT5E 0.37951
6184 RPN1 6421 SFPQ 0.379496
4928 NUP98 6240 RRM1 0.3794
28978 TMEM14A 51382 ATP6V1D 0.379398
2099 ESR1 23180 RFTN1 -0.37936
79633 FAT4 8555 CDC14B 0.379323
1058 CENPA 11339 OIP5 0.379314
30008 EFEMP2 4046 LSP1 0.379278
1434 CSE1L 4528 MTIF2 0.379232
1513 CTSK 56935 C11orf75 0.379226
10398 MYL9 3399 ID3 0.379086
26051 PPP1R16B 9308 CD83 0.379083
5587 PRKD1 5789 PTPRD 0.37905
6632 SNRPD1 8836 GGH 0.37903
3145 HMBS 51373 MRPS17 0.378925
4354 MPP1 6446 SGK1 0.378916
53829 P2RY13 7295 TXN -0.37879
2192 FBLN1 64359 NXN 0.378777
219654 ZCCHC24 23768 FLRT2 0.378776
23102 TBC1D2B 64397 ZFP106 0.378747
58478 ENOPH1 6307 MSMO1 0.378648
23560 GTPBP4 5110 PCMT1 0.378596
55802 DCP1A 8648 NCOA1 0.378582
219654 ZCCHC24 8483 CILP 0.37857
221981 THSD7A 6895 TARBP2 -0.378517
471 ATIC 6634 SNRPD3 0.378514
7443 VRK1 79567 FAM65A -0.378418
2037 EPB41L2 3357 HTR2B 0.378272
10659 CELF2 4281 MID1 0.37815
51203 NUSAP1 9768 KIAA0101 0.378095
22873 DZIP1 6935 ZEB1 0.377977
51053 GMNN 79075 DSCC1 0.377967
4035 LRP1 4239 MFAP4 0.377955
23228 PLCL2 894 CCND2 0.37791
120 ADD3 9452 ITM2A 0.377896
115207 KCTD12 23272 FAM208A 0.377845
51063 CALHM2 54504 CPVL 0.377776
100293516 ZNF587B 29957 SLC25A24 0.377735
1292 COL6A2 1307 COL16A1 0.377722
23030 KDM4B 9444 QKI -0.377692
10713 USP39 23030 KDM4B 0.377653
10440 TIMM17A 28998 MRPL13 0.377624
23204 ARL6IP1 5111 PCNA 0.377517
3316 HSPB2 55851 PSENEN -0.377402
4642 MYO1D 9687 GREB1 -0.377382
25802 LMOD1 4487 MSX1 0.3772
1191 CLU 56992 KIF15 -0.376982
64397 ZFP106 9687 GREB1 -0.376972
2701 GJA4 8270 LAGE3 0.37693
10969 EBNA1BP2 533 ATP6V0B 0.37687
2308 FOXO1 8406 SRPX 0.376814
533 ATP6V0B 7873 MANF 0.376721
2615 LRRC32 52 ACP1 -0.376666
4478 MSN 58495 OVOL2 -0.376608
10123 ARL4C 26010 SPATS2L 0.376573
10170 DHRS9 54662 TBC1D13 0.376563
55110 MAGOHB 55679 LIMS2 -0.376501
7102 TSPAN7 9737 GPRASP1 0.376422
11170 FAM107A 6422 SFRP1 0.376385
23500 DAAM2 5583 PRKCH 0.376365
4747 NEFL 51388 NIP7 -0.376354
4311 MME 80097 MZT2B -0.376299
10969 EBNA1BP2 51155 HN1 0.376291
1293 COL6A3 9448 MAP4K4 0.376286
1112 FOXN3 8522 GAS7 0.376234
10456 HAX1 7767 ZNF224 -0.376231
10979 FERMT2 5156 PDGFRA 0.376191
4885 NPTX2 6421 SFPQ -0.376161
51155 HN1 7373 COL14A1 -0.376115
80760 ITIH5 8639 AOC3 0.376072
10592 SMC2 7443 VRK1 0.376008
10418 SPON1 25878 MXRA5 0.37588
5730 PTGDS 86 ACTL6A -0.375867
5162 PDHB 54995 OXSM 0.37586
55720 TSR1 5789 PTPRD -0.375832
1307 COL16A1 990 CDC6 -0.375816
4035 LRP1 54587 MXRA8 0.375754
51081 MRPS7 8555 CDC14B -0.3757
57124 CD248 9902 MRC2 0.375684
22948 CCT5 80273 GRPEL1 0.375611
11037 STON1 2615 LRRC32 0.375567
7374 UNG 79776 ZFHX4 -0.375552
10982 MAPRE2 23345 SYNE1 0.37554
10486 CAP2 8848 TSC22D1 -0.37545
10478 SLC25A17 5471 PPAT 0.375248
3912 LAMB1 6678 SPARC 0.375227
23125 CAMTA2 6812 STXBP1 0.375024
115290 FBXO17 862 RUNX1T1 0.37498
221749 PXDC1 53826 FXYD6 0.374927
23125 CAMTA2 23241 PACS2 0.374926
28978 TMEM14A 9521 EEF1E1 0.374888
8366 HIST1H4B 8863 PER3 -0.37485
4281 MID1 8522 GAS7 0.374845
2791 GNG11 6541 SLC7A1 -0.374785
10969 EBNA1BP2 4706 NDUFAB1 0.374761
1306 COL15A1 1901 S1PR1 0.374603
1805 DPT 83700 JAM3 0.374259
51022 GLRX2 79833 GEMIN6 0.374202
55165 CEP55 79682 MLF1IP 0.374195
10123 ARL4C 7456 WIPF1 0.374023
23371 TENC1 55039 TRMT12 -0.373938
10628 TXNIP 115207 KCTD12 0.373882
25903 OLFML2B 6678 SPARC 0.373782
51285 RASL12 9638 FEZ1 0.373778
10186 LHFP 1808 DPYSL2 0.373709
1841 DTYMK 51155 HN1 0.373657
9452 ITM2A 9590 AKAP12 0.373631
1678 TIMM8A 55706 TMEM48 0.373572
2199 FBLN2 8082 SSPN 0.37356
5168 ENPP2 6867 TACC1 0.373473
2206 MS4A2 55720 TSR1 -0.373451
120 ADD3 9839 ZEB2 0.373388
57125 PLXDC1 57608 KIAA1462 0.373381
7283 TUBG1 9368 SLC9A3R1 0.373323
10456 HAX1 79188 TMEM43 -0.373265
5118 PCOLCE 715 C1R 0.373235
2254 FGF9 54898 ELOVL2 0.373071
2318 FLNC 9655 SOCS5 -0.373053
5165 PDK3 90141 EFCAB11 0.373052
5118 PCOLCE 57124 CD248 0.373039
1841 DTYMK 5827 PXMP2 0.37302
11051 NUDT21 7037 TFRC 0.372966
1293 COL6A3 2191 FAP 0.372905
2308 FOXO1 9633 MTL5 -0.372896
1809 DPYSL3 83468 GLT8D2 0.372868
54995 OXSM 7767 ZNF224 -0.372836
3251 HPRT1 79023 NUP37 0.372737
10418 SPON1 6935 ZEB1 0.372615
3131 HLF 55355 HJURP 0.372593
3726 JUNB 972 CD74 0.372557
23244 PDS5A 29957 SLC25A24 0.372444
79633 FAT4 8418 CMAHP 0.372437
677 ZFP36L1 6934 TCF7L2 0.372417
4733 DRG1 54796 BNC2 -0.372368
51226 COPZ2 9638 FEZ1 0.3723
1901 S1PR1 8613 PPAP2B 0.372178
1842 ECM2 9079 LDB2 0.372081
11346 SYNPO 30846 EHD2 0.372064
11346 SYNPO 57124 CD248 0.372025
1366 CLDN7 4345 CD200 -0.371987
357 SHROOM2 5937 RBMS1 -0.371947
51659 GINS2 9133 CCNB2 0.371918
10144 FAM13A 21 ABCA3 -0.371848
30968 STOML2 63875 MRPL17 0.371826
2791 GNG11 3399 ID3 0.371815
8404 SPARCL1 857 CAV1 0.3716
23624 CBLC 5425 POLD2 0.371451
23102 TBC1D2B 8611 PPAP2A 0.371445
2621 GAS6 3399 ID3 0.371415
10253 SPRY2 64393 ZMAT3 0.371274
11170 FAM107A 79156 PLEKHF1 0.371231
25854 FAM149A 29015 SLC43A3 0.371201
55651 NHP2 79633 FAT4 -0.371173
259266 ASPM 55872 PBK 0.371095
10659 CELF2 58494 JAM2 0.371036
10351 ABCA8 730 C7 0.371033
2 A2M 8404 SPARCL1 0.371011
4747 NEFL 54539 NDUFB11 -0.370975
27440 CECR5 4072 EPCAM 0.37093
11346 SYNPO 4162 MCAM 0.370907
26010 SPATS2L 57125 PLXDC1 0.370646
3479 IGF1 4281 MID1 0.370636
4286 MITF 57493 HEG1 0.370624
1376 CPT2 8835 SOCS2 -0.370504
51285 RASL12 5649 RELN 0.370503
25959 KANK2 7122 CLDN5 0.37049
5827 PXMP2 81873 ARPC5L 0.370479
23048 FNBP1 6776 STAT5A 0.370466
10923 SUB1 30846 EHD2 -0.370372
6474 SHOX2 9638 FEZ1 0.370335
27123 DKK2 4211 MEIS1 0.370232
10923 SUB1 2752 GLUL 0.36999
6240 RRM1 7145 TNS1 -0.369959
1632 ECI1 57161 PELI2 -0.369811
677 ZFP36L1 678 ZFP36L2 0.369702
3479 IGF1 58494 JAM2 0.369591
1601 DAB2 4281 MID1 0.36959
533 ATP6V0B 81873 ARPC5L 0.369581
471 ATIC 9627 SNCAIP -0.369553
5827 PXMP2 60468 BACH2 -0.369515
10653 SPINT2 22881 ANKRD6 -0.36951
57402 S100A14 8821 INPP4B 0.369463
1009 CDH11 1281 COL3A1 0.369407
196740 VSTM4 9902 MRC2 0.369341
51002 TPRKB 5194 PEX13 0.36931
54816 ZNF280D 993 CDC25A -0.369279
3838 KPNA2 4085 MAD2L1 0.369226
23179 RGL1 3075 CFH 0.369138
10539 GLRX3 5571 PRKAG1 0.369024
7373 COL14A1 8555 CDC14B 0.368878
1028 CDKN1C 3161 HMMR -0.368847
4046 LSP1 5118 PCOLCE 0.368813
23371 TENC1 7059 THBS3 0.36873
53827 FXYD5 9816 URB2 -0.368717
4811 NID1 57125 PLXDC1 0.368713
23170 TTLL12 4137 MAPT 0.368689
10916 MAGED2 595 CCND1 0.368676
2701 GJA4 64795 RMND5A -0.368573
9787 DLGAP5 983 CDK1 0.368569
51002 TPRKB 51373 MRPS17 0.368566
10000 AKT3 4311 MME 0.368495
2532 DARC 7291 TWIST1 0.368434
11169 WDHD1 11339 OIP5 0.368432
23204 ARL6IP1 7443 VRK1 0.36843
10659 CELF2 7424 VEGFC 0.368412
10628 TXNIP 1519 CTSO 0.368388
1102 RCBTB2 1842 ECM2 0.368278
6840 SVIL 9633 MTL5 -0.368239
25900 IFFO1 54587 MXRA8 0.368234
100188893 TOMM6 4830 NME1 0.368194
558 AXL 58495 OVOL2 -0.368174
2146 EZH2 9700 ESPL1 0.368155
4747 NEFL 64927 TTC23 0.368148
6426 SRSF1 6599 SMARCC1 0.368131
10969 EBNA1BP2 1776 DNASE1L3 -0.368092
23560 GTPBP4 79023 NUP37 0.368038
10885 WDR3 6782 HSPA13 0.367991
55802 DCP1A 7538 ZFP36 0.36797
23683 PRKD3 60468 BACH2 0.367964
2982 GUCY1A3 58495 OVOL2 -0.367957
27346 TMEM97 667 DST -0.367871
23397 NCAPH 26255 PTTG3P 0.367867
79682 MLF1IP 9582 APOBEC3B 0.367835
7145 TNS1 79686 LINC00341 0.367806
1009 CDH11 10234 LRRC17 0.367648
26002 MOXD1 4907 NT5E 0.367605
25959 KANK2 3516 RBPJ 0.367561
4171 MCM2 54478 FAM64A 0.367559
3679 ITGA7 8736 MYOM1 0.367532
25802 LMOD1 51285 RASL12 0.367518
11335 CBX3 9631 NUP155 0.367508
10440 TIMM17A 5111 PCNA 0.367437
216 ALDH1A1 9261 MAPKAPK2 -0.367218
1434 CSE1L 28978 TMEM14A 0.367192
54587 MXRA8 9902 MRC2 0.367123
11346 SYNPO 5118 PCOLCE 0.367069
55706 TMEM48 6782 HSPA13 0.367041
7048 TGFBR2 9590 AKAP12 0.366943
142 PARP1 79776 ZFHX4 -0.36692
53826 FXYD6 83700 JAM3 0.366879
1434 CSE1L 23788 MTCH2 0.366863
5168 ENPP2 5627 PROS1 0.366811
30008 EFEMP2 9902 MRC2 0.366807
1307 COL16A1 29028 ATAD2 -0.366742
5932 RBBP8 7444 VRK2 0.366723
1434 CSE1L 2287 FKBP3 0.366715
23199 GSE1 7832 BTG2 0.366711
5587 PRKD1 79776 ZFHX4 0.366618
NA NA 990 CDC6 0.366437
10000 AKT3 23266 LPHN2 0.366433
60468 BACH2 81873 ARPC5L -0.366346
4172 MCM3 4885 NPTX2 -0.366333
57125 PLXDC1 9638 FEZ1 0.366295
4675 NAP1L3 5425 POLD2 -0.366242
1410 CRYAB 2273 FHL1 0.366193
4281 MID1 894 CCND2 0.366111
3679 ITGA7 53826 FXYD6 0.366021
287 ANK2 6403 SELP 0.365936
287 ANK2 4830 NME1 -0.365926
11051 NUDT21 471 ATIC 0.36592
55084 SOBP 83700 JAM3 0.3659
2296 FOXC1 6422 SFRP1 0.365696
3357 HTR2B 9452 ITM2A 0.365651
2537 IFI6 3434 IFIT1 0.365641
10617 STAMBP 25854 FAM149A -0.365542
57088 PLSCR4 64123 ELTD1 0.365526
5437 POLR2H 63875 MRPL17 0.365517
3182 HNRNPAB 4281 MID1 -0.365373
219654 ZCCHC24 6934 TCF7L2 0.365343
1809 DPYSL3 8038 ADAM12 0.365325
28978 TMEM14A 51227 PIGP 0.365269
509 ATP5C1 79833 GEMIN6 0.365257
10979 FERMT2 6091 ROBO1 0.365215
58478 ENOPH1 7942 TFEB -0.365197
4222 MEOX1 730 C7 0.365152
51002 TPRKB 51668 HSPB11 0.365068
55010 PARPBP 55839 CENPN 0.364962
23452 ANGPTL2 9322 TRIP10 0.364958
23414 ZFPM2 4969 OGN 0.364941
5827 PXMP2 80273 GRPEL1 0.364901
10957 PNRC1 5888 RAD51 -0.36483
2532 DARC 730 C7 0.364816
392 ARHGAP1 64061 TSPYL2 0.36473
2534 FYN 7424 VEGFC 0.364688
23645 PPP1R15A 79567 FAM65A 0.364601
1808 DPYSL2 216 ALDH1A1 0.364514
18 ABAT 64689 GORASP1 0.364487
10403 NDC80 9055 PRC1 0.364441
10659 CELF2 23345 SYNE1 0.36444
894 CCND2 9444 QKI 0.364423
51299 NRN1 7122 CLDN5 0.364344
51022 GLRX2 51382 ATP6V1D 0.364325
25959 KANK2 4638 MYLK 0.364236
1028 CDKN1C 4001 LMNB1 -0.364167
10186 LHFP 857 CAV1 0.36416
54962 TIPIN 55034 MOCOS 0.364106
2717 GLA 53827 FXYD5 0.364091
51454 GULP1 55752 SEPT11 0.364063
4212 MEIS2 4311 MME 0.364055
2034 EPAS1 678 ZFP36L2 0.363988
115207 KCTD12 5175 PECAM1 0.363923
2532 DARC 2669 GEM 0.363913
3131 HLF 55819 RNF130 -0.36387
2308 FOXO1 378708 APITD1 -0.363793
79156 PLEKHF1 9700 ESPL1 0.363759
2018 EMX2 25960 GPR124 0.363754
4205 MEF2A 54861 SNRK 0.363733
10797 MTHFD2 2764 GMFB 0.363665
10186 LHFP 1901 S1PR1 0.363541
283298 OLFML1 8522 GAS7 0.363501
28998 MRPL13 4085 MAD2L1 0.363454
11339 OIP5 983 CDK1 0.363452
2517 FUCA1 55819 RNF130 0.363417
23241 PACS2 64377 CHST8 0.36338
26586 CKAP2 3164 NR4A1 -0.363365
5138 PDE2A 947 CD34 0.363333
6867 TACC1 7424 VEGFC 0.363252
11096 ADAMTS5 6453 ITSN1 0.36324
10166 SLC25A15 6645 SNTB2 -0.363223
142 PARP1 51022 GLRX2 0.363095
104 ADARB1 53340 SPA17 -0.363066
26586 CKAP2 4085 MAD2L1 0.363065
2078 ERG 358 AQP1 0.36301
25959 KANK2 5118 PCOLCE 0.362972
10059 DNM1L 52 ACP1 0.362938
1069 CETN2 79156 PLEKHF1 -0.362913
11116 FGFR1OP 26586 CKAP2 0.362912
710 SERPING1 8613 PPAP2B 0.362839
4286 MITF 55022 PID1 0.362839
4172 MCM3 9592 IER2 0.362836
3182 HNRNPAB 6421 SFPQ 0.362765
1632 ECI1 58190 CTDSP1 0.36276
55793 FAM63A 64080 RBKS 0.36271
1289 COL5A1 64359 NXN 0.362616
11167 FSTL1 6387 CXCL12 0.362493
5194 PEX13 9779 TBC1D5 -0.362481
1345 COX6C 56521 DNAJC12 0.362476
10651 MTX2 5194 PEX13 0.362462
11067 C10orf10 2273 FHL1 0.362446
1678 TIMM8A 86 ACTL6A 0.362434
5325 PLAGL1 8406 SRPX 0.362376
5997 RGS2 7048 TGFBR2 0.362355
107 ADCY1 5997 RGS2 -0.362254
26051 PPP1R16B 7424 VEGFC 0.36219
54861 SNRK 9028 RHBDL1 -0.362151
1632 ECI1 9592 IER2 0.362139
21 ABCA3 79570 NKAIN1 0.362108
3491 CYR61 3726 JUNB 0.362103
11335 CBX3 54708 MARCH5 0.361929
10539 GLRX3 28998 MRPL13 0.361919
2308 FOXO1 79686 LINC00341 0.361831
26586 CKAP2 9655 SOCS5 0.361748
1841 DTYMK 7083 TK1 0.361723
55010 PARPBP 9787 DLGAP5 0.361714
1009 CDH11 23414 ZFPM2 0.361662
10417 SPON2 2199 FBLN2 0.36158
27258 LSM3 6993 DYNLT1 0.361567
219654 ZCCHC24 3479 IGF1 0.361543
4692 NDN 5627 PROS1 0.361485
2205 FCER1A 5997 RGS2 0.361465
4856 NOV 6403 SELP 0.361364
6403 SELP 79633 FAT4 0.361332
29127 RACGAP1 9787 DLGAP5 0.361203
2956 MSH6 6320 CLEC11A -0.361195
25903 OLFML2B 6934 TCF7L2 0.36118
7122 CLDN5 730 C7 0.361177
10797 MTHFD2 86 ACTL6A 0.36116
1316 KLF6 1678 TIMM8A -0.361147
10576 CCT2 10651 MTX2 0.361132
30008 EFEMP2 6732 SRPK1 -0.361115
1306 COL15A1 5311 PKD2 0.361096
23560 GTPBP4 4830 NME1 0.361074
10351 ABCA8 51299 NRN1 0.361026
10535 RNASEH2A 79633 FAT4 -0.361017
64151 NCAPG 9493 KIF23 0.361
23560 GTPBP4 8836 GGH 0.360929
1434 CSE1L 482 ATP1B2 -0.360902
53340 SPA17 7145 TNS1 -0.360889
11335 CBX3 1678 TIMM8A 0.360843
23179 RGL1 5156 PDGFRA 0.360796
5118 PCOLCE 7041 TGFB1I1 0.360777
55114 ARHGAP17 6376 CX3CL1 0.36077
3707 ITPKB 51668 HSPB11 -0.360763
11037 STON1 5649 RELN 0.36073
11222 MRPL3 9922 IQSEC1 -0.360685
142 PARP1 471 ATIC 0.36068
1634 DCN 716 C1S 0.360571
1033 CDKN3 9928 KIF14 0.360563
3161 HMMR 9768 KIAA0101 0.360554
1843 DUSP1 467 ATF3 0.360552
187 APLNR 58494 JAM2 0.360521
4706 NDUFAB1 533 ATP6V0B 0.360465
1347 COX7A2 533 ATP6V0B 0.360465
55706 TMEM48 56902 PNO1 0.360442
22873 DZIP1 7220 TRPC1 0.360441
1376 CPT2 7874 USP7 0.360438
23166 STAB1 9249 DHRS3 0.360434
4478 MSN 7031 TFF1 -0.360383
283298 OLFML1 7220 TRPC1 0.360352
404672 GTF2H5 56954 NIT2 0.360329
23345 SYNE1 26051 PPP1R16B 0.360322
378708 APITD1 9639 ARHGEF10 -0.36032
1601 DAB2 5325 PLAGL1 0.360171
51022 GLRX2 6905 TBCE 0.359858
57125 PLXDC1 6019 RLN2 -0.359811
3679 ITGA7 8540 AGPS -0.359765
5203 PFDN4 79833 GEMIN6 0.359756
1654 DDX3X 54708 MARCH5 0.359732
10606 PAICS 58478 ENOPH1 0.359726
25900 IFFO1 83439 TCF7L1 0.359664
1028 CDKN1C 54892 NCAPG2 -0.359657
2318 FLNC 55679 LIMS2 0.359561
9133 CCNB2 9319 TRIP13 0.359537
221061 FAM171A1 23345 SYNE1 0.359512
56954 NIT2 6513 SLC2A1 -0.359502
100188893 TOMM6 1632 ECI1 0.359328
1281 COL3A1 6925 TCF4 0.359315
2114 ETS2 29104 N6AMT1 -0.359311
4830 NME1 55651 NHP2 0.359308
1466 CSRP2 4907 NT5E 0.359283
23788 MTCH2 9055 PRC1 0.359267
56061 UBFD1 6422 SFRP1 -0.359262
4701 NDUFA7 78988 MRP63 0.3592
10606 PAICS 10730 YME1L1 0.3592
23768 FLRT2 9638 FEZ1 0.359194
30008 EFEMP2 57124 CD248 0.359105
3182 HNRNPAB 6182 MRPL12 0.359081
403 ARL3 79833 GEMIN6 0.359071
55872 PBK 983 CDK1 0.358948
4222 MEOX1 90865 IL33 0.358943
10456 HAX1 65003 MRPL11 0.358883
26051 PPP1R16B 4242 MFNG 0.35888
26586 CKAP2 7112 TMPO 0.358857
29028 ATAD2 80212 CCDC92 -0.358791
28978 TMEM14A 55323 LARP6 -0.358771
12 SERPINA3 56616 DIABLO 0.358716
2206 MS4A2 79776 ZFHX4 0.358696
11116 FGFR1OP 9497 SLC4A7 0.358645
10659 CELF2 1601 DAB2 0.358618
58494 JAM2 6867 TACC1 0.3585
10482 NXF1 650 BMP2 -0.358478
51474 LIMA1 6733 SRPK2 0.358413
1842 ECM2 9590 AKAP12 0.358375
4602 MYB 4999 ORC2 0.35834
10969 EBNA1BP2 55005 RMND1 0.358306
10884 MRPS30 5932 RBBP8 0.358303
25960 GPR124 3316 HSPB2 0.358277
4733 DRG1 60481 ELOVL5 0.35827
12 SERPINA3 9 NAT1 0.35823
3912 LAMB1 5176 SERPINF1 0.358208
4885 NPTX2 650 BMP2 0.358205
25960 GPR124 51285 RASL12 0.358161
216 ALDH1A1 8404 SPARCL1 0.358151
10535 RNASEH2A 80775 TMEM177 0.358105
23371 TENC1 4085 MAD2L1 -0.358059
4856 NOV 533 ATP6V0B -0.358026
404672 GTF2H5 5162 PDHB 0.357903
25959 KANK2 55701 ARHGEF40 0.357753
1632 ECI1 7283 TUBG1 0.357749
11222 MRPL3 509 ATP5C1 0.357748
10799 RPP40 51382 ATP6V1D 0.357709
4781 NFIB 64080 RBKS -0.35767
4999 ORC2 55033 FKBP14 -0.357614
23560 GTPBP4 55299 BRIX1 0.357589
7122 CLDN5 7291 TWIST1 0.357522
3131 HLF 595 CCND1 -0.357492
2206 MS4A2 7798 LUZP1 0.35748
10440 TIMM17A 51227 PIGP 0.357461
57161 PELI2 60468 BACH2 0.35739
4035 LRP1 633 BGN 0.357353
55651 NHP2 7203 CCT3 0.357343
10234 LRRC17 10418 SPON1 0.357319
4692 NDN 7291 TWIST1 0.357302
1727 CYB5R3 3399 ID3 0.3573
1434 CSE1L 891 CCNB1 0.357294
3357 HTR2B 7043 TGFB3 0.35723
114897 C1QTNF1 54708 MARCH5 -0.357227
79023 NUP37 8624 PSMG1 0.357204
6424 SFRP4 8082 SSPN 0.357175
11065 UBE2C 9787 DLGAP5 0.357127
10653 SPINT2 25804 LSM4 0.357108
5789 PTPRD 64397 ZFP106 -0.357067
23560 GTPBP4 56902 PNO1 0.357025
5425 POLD2 60468 BACH2 -0.357014
2287 FKBP3 51651 PTRH2 0.356995
27123 DKK2 6182 MRPL12 -0.356985
52 ACP1 63875 MRPL17 0.356895
25802 LMOD1 83439 TCF7L1 0.356892
51063 CALHM2 83700 JAM3 0.356886
1277 COL1A1 165 AEBP1 0.356864
1408 CRY2 28998 MRPL13 -0.356858
23179 RGL1 6925 TCF4 0.356794
51203 NUSAP1 7153 TOP2A 0.356779
29028 ATAD2 3161 HMMR 0.356769
6241 RRM2 7298 TYMS 0.356732
5425 POLD2 58190 CTDSP1 0.356722
3182 HNRNPAB 4172 MCM3 0.35664
10398 MYL9 1292 COL6A2 0.356604
4675 NAP1L3 7083 TK1 -0.356523
10351 ABCA8 9452 ITM2A 0.356507
5641 LGMN 8530 CST7 0.356503
26002 MOXD1 3075 CFH 0.356489
10112 KIF20A 64151 NCAPG 0.356487
1894 ECT2 259266 ASPM 0.356431
1634 DCN 2191 FAP 0.356327
120 ADD3 2908 NR3C1 0.356316
165 AEBP1 9902 MRC2 0.35628
23090 ZNF423 3223 HOXC6 0.356256
2261 FGFR3 3833 KIFC1 0.356232
5050 PAFAH1B3 83638 C11orf68 0.356186
1410 CRYAB 3316 HSPB2 0.356084
1434 CSE1L 5187 PER1 -0.35606
1434 CSE1L 404672 GTF2H5 0.35599
1727 CYB5R3 64795 RMND5A -0.355977
11078 TRIOBP 83483 PLVAP 0.355951
23624 CBLC 23683 PRKD3 -0.35594
4629 MYH11 55706 TMEM48 -0.355931
1601 DAB2 7424 VEGFC 0.355919
196740 VSTM4 284119 PTRF 0.355903
187 APLNR 2034 EPAS1 0.355894
2078 ERG 5138 PDE2A 0.355832
187 APLNR 7424 VEGFC 0.355826
10482 NXF1 23125 CAMTA2 0.355815
10417 SPON2 83700 JAM3 0.355726
51296 SLC15A3 79633 FAT4 -0.355719
25999 CLIP3 51002 TPRKB -0.35566
51155 HN1 51296 SLC15A3 0.355637
4085 MAD2L1 983 CDK1 0.355636
3161 HMMR 55839 CENPN 0.355628
10186 LHFP 5311 PKD2 0.355601
104 ADARB1 25999 CLIP3 0.355576
3491 CYR61 5360 PLTP 0.355458
25959 KANK2 9710 KIAA0355 0.355429
1894 ECT2 4999 ORC2 0.355417
2018 EMX2 283298 OLFML1 0.355409
1366 CLDN7 79633 FAT4 -0.355346
54995 OXSM 7203 CCT3 0.355296
2237 FEN1 27095 TRAPPC3 0.355232
1410 CRYAB 358 AQP1 0.355169
1028 CDKN1C 3399 ID3 0.355112
51067 YARS2 908 CCT6A 0.355097
2146 EZH2 3925 STMN1 0.355066
332 BIRC5 55224 ETNK2 0.355009
30846 EHD2 4035 LRP1 0.354983
2532 DARC 5627 PROS1 0.354873
64795 RMND5A 79697 C14orf169 0.354858
10651 MTX2 25804 LSM4 0.354843
7450 VWF 79812 MMRN2 0.354786
7145 TNS1 80760 ITIH5 0.35471
23624 CBLC 58190 CTDSP1 0.354692
23166 STAB1 6307 MSMO1 -0.354667
54504 CPVL 9935 MAFB 0.354658
60481 ELOVL5 8322 FZD4 -0.35463
10403 NDC80 7874 USP7 0.354545
10884 MRPS30 56954 NIT2 0.354486
10456 HAX1 3145 HMBS 0.354466
11001 SLC27A2 55540 IL17RB 0.354446
4345 CD200 894 CCND2 0.354438
3015 H2AFZ 4830 NME1 0.354428
25840 METTL7A 730 C7 0.354402
10186 LHFP 5168 ENPP2 0.354336
2949 GSTM5 6474 SHOX2 0.354306
23177 CEP68 5813 PURA 0.354305
22918 CD93 79812 MMRN2 0.354295
3015 H2AFZ 983 CDK1 0.354273
1519 CTSO 23212 RRS1 -0.354254
30008 EFEMP2 6320 CLEC11A 0.354219
6790 AURKA 891 CCNB1 0.354202
2006 ELN 3251 HPRT1 -0.354178
6905 TBCE 7203 CCT3 0.354159
54587 MXRA8 83700 JAM3 0.35415
56521 DNAJC12 9120 SLC16A6 0.354144
1759 DNM1 39 ACAT2 -0.354056
2034 EPAS1 7450 VWF 0.35403
11188 NISCH 392 ARHGAP1 0.354022
30846 EHD2 55114 ARHGAP17 0.354016
5118 PCOLCE 633 BGN 0.353914
54478 FAM64A 9655 SOCS5 -0.353883
4330 MN1 8483 CILP 0.353858
5110 PCMT1 55353 LAPTM4B 0.353838
4747 NEFL 9592 IER2 -0.353769
1408 CRY2 908 CCT6A -0.353723
11169 WDHD1 6732 SRPK1 0.353682
11171 STRAP 4239 MFAP4 -0.353674
4131 MAP1B 7373 COL14A1 0.353668
7450 VWF 90861 HN1L -0.353644
1347 COX7A2 4706 NDUFAB1 0.353558
2791 GNG11 4005 LMO2 0.353523
165 AEBP1 59 ACTA2 0.35351
2532 DARC 7122 CLDN5 0.353509
2018 EMX2 4286 MITF 0.353468
51155 HN1 55651 NHP2 0.353455
23683 PRKD3 9655 SOCS5 0.353451
27258 LSM3 55110 MAGOHB 0.353385
23452 ANGPTL2 8351 HIST1H3D -0.353385
29015 SLC43A3 5789 PTPRD 0.353376
4171 MCM2 9319 TRIP13 0.353221
1809 DPYSL3 51226 COPZ2 0.353149
4692 NDN 6387 CXCL12 0.353132
23174 ZCCHC14 3148 HMGB2 -0.353087
2869 GRK5 51285 RASL12 0.353068
64123 ELTD1 6895 TARBP2 -0.353028
55215 FANCI 6776 STAT5A -0.353005
11117 EMILIN1 9902 MRC2 0.352978
3516 RBPJ 5813 PURA 0.352972
26010 SPATS2L 83700 JAM3 0.352969
25960 GPR124 4286 MITF 0.35295
2669 GEM 8639 AOC3 0.352888
4306 NR3C2 51155 HN1 -0.352854
10417 SPON2 25959 KANK2 0.352755
4287 ATXN3 83638 C11orf68 -0.352751
5187 PER1 54662 TBC1D13 0.352665
10144 FAM13A 54810 GIPC2 0.352626
55110 MAGOHB 83483 PLVAP -0.352625
3145 HMBS 7965 AIMP2 0.352612
1289 COL5A1 8642 DCHS1 0.352586
10659 CELF2 51299 NRN1 0.352585
5209 PFKFB3 868 CBLB 0.352582
23024 PDZRN3 2305 FOXM1 -0.352533
1307 COL16A1 5157 PDGFRL 0.352506
54861 SNRK 5627 PROS1 0.352493
10797 MTHFD2 7059 THBS3 -0.352475
3182 HNRNPAB 471 ATIC 0.352454
308 ANXA5 9687 GREB1 -0.352447
1278 COL1A2 1281 COL3A1 0.352434
51203 NUSAP1 890 CCNA2 0.352403
10000 AKT3 6935 ZEB1 0.352339
55384 MEG3 7112 TMPO -0.352319
6403 SELP 7102 TSPAN7 0.352311
23421 ITGB3BP 81579 PLA2G12A 0.352286
51081 MRPS7 9368 SLC9A3R1 0.352222
1842 ECM2 857 CAV1 0.35222
471 ATIC 51454 GULP1 -0.352208
1503 CTPS1 54662 TBC1D13 -0.3522
7791 ZYX 972 CD74 0.352134
3489 IGFBP6 715 C1R 0.352114
8555 CDC14B 9627 SNCAIP 0.3521
7102 TSPAN7 81578 COL21A1 0.352007
11339 OIP5 9837 GINS1 0.351994
6184 RPN1 9601 PDIA4 0.351965
5571 PRKAG1 6376 CX3CL1 -0.351957
2037 EPB41L2 4094 MAF 0.351948
51435 SCARA3 9633 MTL5 -0.351942
4345 CD200 5789 PTPRD 0.351938
29957 SLC25A24 3148 HMGB2 0.351896
22873 DZIP1 27345 KCNMB4 0.351871
9833 MELK 991 CDC20 0.35187
3182 HNRNPAB 9627 SNCAIP -0.351866
1347 COX7A2 6993 DYNLT1 0.351861
7059 THBS3 9902 MRC2 0.351841
28977 MRPL42 60488 MRPS35 0.35184
4313 MMP2 5118 PCOLCE 0.351804
1901 S1PR1 54861 SNRK 0.351789
6867 TACC1 9590 AKAP12 0.351783
3015 H2AFZ 701 BUB1B 0.351776
79686 LINC00341 8639 AOC3 0.351769
3479 IGF1 8483 CILP 0.351732
54816 ZNF280D 8850 KAT2B 0.351678
219654 ZCCHC24 7291 TWIST1 0.351668
1519 CTSO 9028 RHBDL1 -0.351652
56915 EXOSC5 9693 RAPGEF2 -0.351649
10493 VAT1 26353 HSPB8 0.351619
24137 KIF4A 55215 FANCI 0.351616
1601 DAB2 2534 FYN 0.351611
6019 RLN2 947 CD34 -0.351545
10969 EBNA1BP2 8322 FZD4 -0.351536
283298 OLFML1 4281 MID1 0.351527
301 ANXA1 8508 NIPSNAP1 -0.351525
1058 CENPA 259266 ASPM 0.35139
10813 UTP14A 29901 SAC3D1 0.351348
1058 CENPA 55839 CENPN 0.35126
24137 KIF4A 9837 GINS1 0.351235
10418 SPON1 4330 MN1 0.351133
10245 TIMM17B 1841 DTYMK 0.351041
10456 HAX1 4701 NDUFA7 0.350949
2615 LRRC32 6403 SELP 0.350935
4629 MYH11 7123 CLEC3B 0.350931
1687 DFNA5 894 CCND2 0.35089
10456 HAX1 9697 TRAM2 -0.350857
10170 DHRS9 55281 TMEM140 0.350852
55701 ARHGEF40 57124 CD248 0.350825
54840 APTX 55039 TRMT12 0.350812
2018 EMX2 6474 SHOX2 0.350807
5311 PKD2 8434 RECK 0.350778
29957 SLC25A24 58478 ENOPH1 0.350773
10257 ABCC4 9444 QKI 0.350772
2122 MECOM 54873 PALMD 0.350762
51053 GMNN 51203 NUSAP1 0.350715
1736 DKC1 52 ACP1 0.350601
6387 CXCL12 8406 SRPX 0.350575
23682 RAB38 8540 AGPS 0.35056
10635 RAD51AP1 9837 GINS1 0.350461
4215 MAP3K3 53340 SPA17 -0.350403
2308 FOXO1 710 SERPING1 0.350393
26586 CKAP2 79567 FAM65A -0.35037
3080 CFHR2 6403 SELP 0.35035
219654 ZCCHC24 6925 TCF4 0.350316
10713 USP39 65981 CAPRIN2 -0.350316
1366 CLDN7 30968 STOML2 0.350265
51155 HN1 9737 GPRASP1 -0.35026
115207 KCTD12 64123 ELTD1 0.350231
1678 TIMM8A 29078 NDUFAF4 0.350228
4781 NFIB 54873 PALMD 0.35019
3014 H2AFX 3080 CFHR2 -0.350181
3384 ICAM2 715 C1R 0.350179
231 AKR1B1 2791 GNG11 0.350175
10535 RNASEH2A 4675 NAP1L3 -0.350117
140885 SIRPA 1436 CSF1R 0.350095
4692 NDN 59 ACTA2 0.350094
10730 YME1L1 5187 PER1 -0.350094
1102 RCBTB2 120 ADD3 0.350084
1632 ECI1 7874 USP7 0.350082
10478 SLC25A17 6990 DYNLT3 0.350069
10478 SLC25A17 165 AEBP1 -0.35006
23199 GSE1 55281 TMEM140 -0.350024
404672 GTF2H5 9631 NUP155 0.350007
140885 SIRPA 2350 FOLR2 0.350006
26515 TIMM10B 27109 ATP5S 0.349941
10957 PNRC1 6733 SRPK2 0.349838
23177 CEP68 84159 ARID5B 0.349756
10659 CELF2 23180 RFTN1 0.349743
10982 MAPRE2 53829 P2RY13 0.349666
23414 ZFPM2 4311 MME 0.349651
53826 FXYD6 7122 CLDN5 0.34965
5194 PEX13 7372 UMPS 0.349635
1293 COL6A3 25878 MXRA5 0.349611
51067 YARS2 79833 GEMIN6 0.349596
54816 ZNF280D 8366 HIST1H4B -0.349539
51081 MRPS7 5889 RAD51C 0.349534
51474 LIMA1 9448 MAP4K4 0.349498
27440 CECR5 9587 MAD2L1BP 0.349492
5110 PCMT1 79023 NUP37 0.349438
30008 EFEMP2 5159 PDGFRB 0.349435
2254 FGF9 4747 NEFL 0.349225
644 BLVRA 79719 AAGAB 0.349196
23768 FLRT2 8532 CPZ 0.349178
1632 ECI1 653784 MZT2A 0.349157
3480 IGF1R 4311 MME -0.349096
11167 FSTL1 3912 LAMB1 0.34909
4345 CD200 9737 GPRASP1 0.349069
1601 DAB2 7260 TSSC1 -0.349049
104 ADARB1 4337 MOCS1 0.349042
10713 USP39 23683 PRKD3 -0.349034
3912 LAMB1 4313 MMP2 0.349028
1281 COL3A1 800 CALD1 0.348897
30008 EFEMP2 3399 ID3 0.348882
1316 KLF6 4239 MFAP4 0.34887
10245 TIMM17B 1632 ECI1 0.348844
55165 CEP55 9833 MELK 0.348815
23166 STAB1 51115 FAM82B -0.34881
113146 AHNAK2 54587 MXRA8 0.348779
1601 DAB2 283298 OLFML1 0.348764
2764 GMFB 55759 WDR12 0.348743
10170 DHRS9 22996 TTC39A -0.348741
10000 AKT3 25960 GPR124 0.348712
1632 ECI1 79633 FAT4 -0.348694
11096 ADAMTS5 9079 LDB2 0.348673
51668 HSPB11 7145 TNS1 -0.348607
3182 HNRNPAB 5789 PTPRD -0.348539
4330 MN1 79776 ZFHX4 0.348514
10482 NXF1 80212 CCDC92 0.348459
1842 ECM2 9444 QKI 0.348421
2318 FLNC 4035 LRP1 0.348373
25999 CLIP3 51382 ATP6V1D -0.348363
27089 UQCRQ 7203 CCT3 0.348303
11067 C10orf10 2350 FOLR2 0.348247
4747 NEFL 5827 PXMP2 -0.348201
5194 PEX13 9521 EEF1E1 0.348124
23788 MTCH2 509 ATP5C1 0.347987
4222 MEOX1 5737 PTGFR 0.347947
63875 MRPL17 79776 ZFHX4 -0.347947
11065 UBE2C 9493 KIF23 0.347926
2308 FOXO1 23180 RFTN1 0.347904
10979 FERMT2 1634 DCN 0.347899
26137 ZBTB20 8836 GGH -0.347843
7965 AIMP2 9687 GREB1 -0.347768
5789 PTPRD 79776 ZFHX4 0.347755
113146 AHNAK2 51226 COPZ2 0.347746
23174 ZCCHC14 7444 VRK2 -0.347708
11167 FSTL1 8082 SSPN 0.34768
3316 HSPB2 9638 FEZ1 0.347656
3182 HNRNPAB 7203 CCT3 0.34763
10516 FBLN5 2273 FHL1 0.347593
10979 FERMT2 1281 COL3A1 0.347547
26137 ZBTB20 5797 PTPRM 0.347453
1503 CTPS1 51388 NIP7 0.347441
4313 MMP2 54587 MXRA8 0.347398
2318 FLNC 4882 NPR2 0.347374
79567 FAM65A 83483 PLVAP 0.347296
471 ATIC 8522 GAS7 -0.34723
2615 LRRC32 51285 RASL12 0.34722
23500 DAAM2 26249 KLHL3 0.347216
715 C1R 8611 PPAP2A 0.347208
1164 CKS2 54922 RASIP1 -0.347179
57608 KIAA1462 8382 NME5 -0.347178
10617 STAMBP 6634 SNRPD3 0.347165
274 BIN1 4242 MFNG 0.34713
10418 SPON1 9781 RNF144A 0.347075
10535 RNASEH2A 27123 DKK2 -0.347056
3316 HSPB2 5138 PDE2A 0.347043
10617 STAMBP 11170 FAM107A -0.347041
8624 PSMG1 862 RUNX1T1 -0.347019
4830 NME1 63875 MRPL17 0.346912
29789 OLA1 471 ATIC 0.346848
23500 DAAM2 79833 GEMIN6 -0.346841
216 ALDH1A1 51299 NRN1 0.346757
221061 FAM171A1 862 RUNX1T1 0.346741
5827 PXMP2 79633 FAT4 -0.346694
10417 SPON2 633 BGN 0.346673
2273 FHL1 5743 PTGS2 0.346664
3479 IGF1 6453 ITSN1 0.346542
154 ADRB2 3479 IGF1 0.346521
2308 FOXO1 26051 PPP1R16B 0.346515
23788 MTCH2 8624 PSMG1 0.346504
22915 MMRN1 90865 IL33 0.346486
287 ANK2 55651 NHP2 -0.346473
1291 COL6A1 8839 WISP2 0.346425
10635 RAD51AP1 5427 POLE2 0.3464
5110 PCMT1 8522 GAS7 -0.346384
3182 HNRNPAB 5931 RBBP7 0.346366
1632 ECI1 4345 CD200 -0.346343
4345 CD200 79633 FAT4 0.346337
7456 WIPF1 9770 RASSF2 0.346329
2752 GLUL 4919 ROR1 -0.346289
51659 GINS2 79075 DSCC1 0.346254
29127 RACGAP1 3832 KIF11 0.346248
3838 KPNA2 5110 PCMT1 0.346247
23321 TRIM2 3400 ID4 0.34624
2869 GRK5 5194 PEX13 -0.346238
27440 CECR5 7260 TSSC1 0.346177
29095 ORMDL2 4709 NDUFB3 0.346104
5425 POLD2 83638 C11orf68 0.346097
10651 MTX2 7037 TFRC 0.346026
3149 HMGB3 4306 NR3C2 -0.346015
52 ACP1 5789 PTPRD -0.345984
10395 DLC1 2034 EPAS1 0.345963
56902 PNO1 9353 SLIT2 -0.345959
29095 ORMDL2 8270 LAGE3 0.345928
1843 DUSP1 3399 ID3 0.345909
115207 KCTD12 5627 PROS1 0.345902
3075 CFH 857 CAV1 0.345901
6453 ITSN1 9444 QKI 0.345891
1776 DNASE1L3 7203 CCT3 -0.345821
231 AKR1B1 301 ANXA1 0.345794
216 ALDH1A1 7048 TGFBR2 0.345786
9787 DLGAP5 9833 MELK 0.345781
9592 IER2 9627 SNCAIP -0.345561
2532 DARC 8639 AOC3 0.34553
51155 HN1 9627 SNCAIP -0.345503
3015 H2AFZ 79682 MLF1IP 0.345486
6632 SNRPD1 6840 SVIL -0.345458
18 ABAT 3480 IGF1R 0.345448
64795 RMND5A 6645 SNTB2 -0.345443
5730 PTGDS 8530 CST7 0.345388
4094 MAF 58494 JAM2 0.345381
1519 CTSO 23272 FAM208A 0.345311
27089 UQCRQ 4706 NDUFAB1 0.345297
55742 PARVA 990 CDC6 -0.345264
29095 ORMDL2 6634 SNRPD3 0.34525
5311 PKD2 5937 RBMS1 0.345232
5932 RBBP8 6632 SNRPD1 0.345183
5176 SERPINF1 57493 HEG1 0.345116
2534 FYN 403 ARL3 -0.345114
1410 CRYAB 2034 EPAS1 0.345105
7037 TFRC 81578 COL21A1 -0.3451
22998 LIMCH1 9497 SLC4A7 0.345052
63875 MRPL17 6634 SNRPD3 0.345032
2273 FHL1 3316 HSPB2 0.345011
79019 CENPM 79365 BHLHE41 -0.344944
1759 DNM1 4215 MAP3K3 0.34492
5932 RBBP8 6990 DYNLT3 0.344917
26973 CHORDC1 54708 MARCH5 0.344865
471 ATIC 7798 LUZP1 -0.344835
22915 MMRN1 5425 POLD2 -0.344803
11051 NUDT21 23788 MTCH2 0.344792
3015 H2AFZ 5110 PCMT1 0.344768
30846 EHD2 5549 PRELP 0.344756
51816 CECR1 9249 DHRS3 0.344699
219654 ZCCHC24 8082 SSPN 0.344691
79019 CENPM 80237 ELL3 0.34469
51382 ATP6V1D 5162 PDHB 0.344645
4072 EPCAM 9353 SLIT2 -0.344638
3833 KIFC1 8366 HIST1H4B 0.344637
5583 PRKCH 64393 ZMAT3 0.344617
8613 PPAP2B 8639 AOC3 0.344595
3251 HPRT1 8522 GAS7 -0.344559
6790 AURKA 701 BUB1B 0.344553
6895 TARBP2 7260 TSSC1 0.344543
11171 STRAP 23244 PDS5A 0.344535
2305 FOXM1 56616 DIABLO 0.344509
10123 ARL4C 5360 PLTP 0.344452
10539 GLRX3 9647 PPM1F -0.344416
482 ATP1B2 85360 SYDE1 0.344401
2791 GNG11 7122 CLDN5 0.344389
653784 MZT2A 9533 POLR1C 0.344378
5168 ENPP2 5997 RGS2 0.344324
10351 ABCA8 91851 CHRDL1 0.344238
18 ABAT 771 CA12 0.344237
1191 CLU 1727 CYB5R3 0.344216
27345 KCNMB4 5587 PRKD1 0.344194
81544 GDPD5 8522 GAS7 0.344182
4162 MCAM 51115 FAM82B -0.344135
6591 SNAI2 9448 MAP4K4 0.344116
11346 SYNPO 4035 LRP1 0.344076
4085 MAD2L1 633 BGN -0.344062
509 ATP5C1 6993 DYNLT1 0.344044
60485 SAV1 6777 STAT5B -0.344004
54551 MAGEL2 81578 COL21A1 0.343954
115290 FBXO17 8522 GAS7 0.343911
11051 NUDT21 2261 FGFR3 -0.343903
10884 MRPS30 64689 GORASP1 0.343781
1164 CKS2 5427 POLE2 0.343687
5825 ABCD3 79624 C6orf211 0.343657
8351 HIST1H3D 9945 GFPT2 -0.343624
10351 ABCA8 7048 TGFBR2 0.343615
221981 THSD7A 79686 LINC00341 0.343565
10231 RCAN2 6935 ZEB1 0.343417
165 AEBP1 3671 ISLR 0.343369
471 ATIC 55686 MREG 0.343362
1376 CPT2 7262 PHLDA2 0.34333
1307 COL16A1 30008 EFEMP2 0.343306
115290 FBXO17 55686 MREG -0.343281
4281 MID1 53829 P2RY13 0.343274
4811 NID1 6935 ZEB1 0.343228
259266 ASPM 3161 HMMR 0.343206
26353 HSPB8 9368 SLC9A3R1 0.343196
219654 ZCCHC24 716 C1S 0.343192
2037 EPB41L2 51299 NRN1 0.343168
64080 RBKS 7260 TSSC1 0.343124
23321 TRIM2 8850 KAT2B 0.34304
51155 HN1 81578 COL21A1 -0.343015
1843 DUSP1 6281 S100A10 0.342975
3251 HPRT1 51067 YARS2 0.342715
301 ANXA1 3075 CFH 0.3427
79980 DSN1 9582 APOBEC3B 0.342675
187 APLNR 358 AQP1 0.342595
11130 ZWINT 51053 GMNN 0.34251
2752 GLUL 55686 MREG 0.342486
10606 PAICS 6307 MSMO1 0.342477
1601 DAB2 26051 PPP1R16B 0.342472
4046 LSP1 8742 TNFSF12 0.342427
1291 COL6A1 196740 VSTM4 0.34242
283298 OLFML1 51454 GULP1 0.342413
1474 CST6 7083 TK1 0.342335
6281 S100A10 7791 ZYX 0.342299
2287 FKBP3 2764 GMFB 0.342292
11167 FSTL1 1466 CSRP2 0.342273
482 ATP1B2 79023 NUP37 -0.342271
6403 SELP 8418 CMAHP 0.342263
22873 DZIP1 283298 OLFML1 0.342229
22873 DZIP1 4311 MME 0.342206
4638 MYLK 7431 VIM 0.342205
1281 COL3A1 1809 DPYSL3 0.342204
28978 TMEM14A 4072 EPCAM 0.342201
4085 MAD2L1 55872 PBK 0.342181
120 ADD3 5156 PDGFRA 0.342169
2199 FBLN2 54587 MXRA8 0.34213
10535 RNASEH2A 6182 MRPL12 0.342078
55819 RNF130 56886 UGGT1 -0.342066
112464 PRKCDBP 29957 SLC25A24 -0.34203
51002 TPRKB 9521 EEF1E1 0.342023
10252 SPRY1 91851 CHRDL1 0.341944
5165 PDK3 5937 RBMS1 -0.341917
3399 ID3 4692 NDN 0.341883
10730 YME1L1 55686 MREG 0.341874
51155 HN1 6182 MRPL12 0.341863
11335 CBX3 4528 MTIF2 0.341843
5243 ABCB1 6403 SELP 0.341816
27101 CACYBP 28978 TMEM14A 0.341809
1111 CHEK1 83483 PLVAP -0.341806
58190 CTDSP1 80097 MZT2B 0.341747
1307 COL16A1 9902 MRC2 0.341722
115207 KCTD12 4005 LMO2 0.341719
358 AQP1 4629 MYH11 0.341663
4675 NAP1L3 57161 PELI2 0.341651
1634 DCN 301 ANXA1 0.341614
1490 CTGF 9319 TRIP13 -0.341614
10592 SMC2 4882 NPR2 -0.341593
287 ANK2 894 CCND2 0.341591
533 ATP6V0B 79754 ASB13 0.341585
10979 FERMT2 25878 MXRA5 0.341577
23397 NCAPH 3376 IARS -0.341547
64123 ELTD1 9590 AKAP12 0.341546
23179 RGL1 857 CAV1 0.341533
4706 NDUFAB1 7965 AIMP2 0.341532
2869 GRK5 5138 PDE2A 0.341527
8742 TNFSF12 9647 PPM1F 0.341513
53829 P2RY13 9308 CD83 0.341487
2006 ELN 79023 NUP37 -0.341449
1289 COL5A1 7041 TGFB1I1 0.341406
54861 SNRK 79686 LINC00341 0.341348
55084 SOBP 5571 PRKAG1 -0.341342
231 AKR1B1 56944 OLFML3 0.341258
5187 PER1 7942 TFEB 0.341246
1843 DUSP1 72 ACTG2 0.341236
10957 PNRC1 5813 PURA 0.34116
8406 SRPX 857 CAV1 0.341158
4856 NOV 7298 TYMS -0.341157
23175 LPIN1 5325 PLAGL1 0.341139
29901 SAC3D1 5583 PRKCH -0.341092
1345 COX6C 83716 CRISPLD2 -0.341073
4928 NUP98 57125 PLXDC1 -0.341041
4311 MME 5918 RARRES1 0.34102
2037 EPB41L2 4242 MFNG 0.340989
283298 OLFML1 4286 MITF 0.340935
25802 LMOD1 81544 GDPD5 0.340931
4781 NFIB 5241 PGR -0.340917
4085 MAD2L1 55679 LIMS2 -0.340861
10181 RBM5 23272 FAM208A 0.340857
221395 GPR116 9079 LDB2 0.340836
51668 HSPB11 7323 UBE2D3 0.340777
1678 TIMM8A 2935 GSPT1 0.340748
25975 EGFL6 4907 NT5E 0.340682
3384 ICAM2 9647 PPM1F 0.34045
2305 FOXM1 9023 CH25H -0.340441
2034 EPAS1 8829 NRP1 0.340418
23179 RGL1 58494 JAM2 0.340371
58494 JAM2 79695 GALNT12 0.34037
7791 ZYX 83483 PLVAP 0.340359
23180 RFTN1 5627 PROS1 0.340303
4131 MAP1B 80097 MZT2B -0.340285
100287932 TIMM23 55114 ARHGAP17 -0.340248
6320 CLEC11A 9902 MRC2 0.340223
1009 CDH11 1634 DCN 0.340196
7443 VRK1 9184 BUB3 0.339948
10166 SLC25A15 7791 ZYX -0.339917
10592 SMC2 9655 SOCS5 0.339901
30846 EHD2 5825 ABCD3 -0.339845
4281 MID1 471 ATIC -0.339757
10253 SPRY2 23683 PRKD3 0.339735
10460 TACC3 3725 JUN 0.339702
10398 MYL9 1727 CYB5R3 0.339694
1306 COL15A1 8829 NRP1 0.339692
10923 SUB1 27230 SERP1 0.339659
7291 TWIST1 862 RUNX1T1 0.33965
3075 CFH 9590 AKAP12 0.339602
3316 HSPB2 5549 PRELP 0.339572
22881 ANKRD6 58494 JAM2 0.339532
23199 GSE1 56886 UGGT1 0.33952
6474 SHOX2 800 CALD1 0.339509
1901 S1PR1 5325 PLAGL1 0.339424
471 ATIC 54995 OXSM 0.339356
27089 UQCRQ 51373 MRPS17 0.339339
NA NA 1736 DKC1 -0.339332
9028 RHBDL1 9839 ZEB2 -0.33929
6934 TCF7L2 8829 NRP1 0.339274
4675 NAP1L3 60468 BACH2 0.339237
79624 C6orf211 80206 FHOD3 -0.339201
5050 PAFAH1B3 8555 CDC14B -0.339186
3489 IGFBP6 5360 PLTP 0.339184
23024 PDZRN3 6091 ROBO1 0.339142
51285 RASL12 54551 MAGEL2 0.339136
1009 CDH11 4811 NID1 0.339111
1191 CLU 5165 PDK3 -0.339068
1347 COX7A2 29095 ORMDL2 0.339062
23414 ZFPM2 4907 NT5E 0.33902
64080 RBKS 7262 PHLDA2 0.338942
11346 SYNPO 7791 ZYX 0.338925
60468 BACH2 79633 FAT4 0.338892
55851 PSENEN 9638 FEZ1 -0.338853
55010 PARPBP 64151 NCAPG 0.33885
51285 RASL12 57608 KIAA1462 0.338847
5187 PER1 64927 TTC23 0.338738
27123 DKK2 283298 OLFML1 0.338702
56061 UBFD1 8829 NRP1 -0.338696
26137 ZBTB20 64784 CRTC3 0.33867
4330 MN1 5889 RAD51C -0.338669
54796 BNC2 79953 SYNDIG1 0.338668
4747 NEFL 63933 CCDC90A -0.338634
11170 FAM107A 5138 PDE2A 0.338604
11051 NUDT21 8624 PSMG1 0.338576
1601 DAB2 6867 TACC1 0.338569
2034 EPAS1 3161 HMMR -0.338569
57608 KIAA1462 6632 SNRPD1 -0.338566
11004 KIF2C 3833 KIFC1 0.338564
10628 TXNIP 2 A2M 0.338492
2261 FGFR3 53340 SPA17 -0.338485
287 ANK2 4345 CD200 0.338459
3726 JUNB 83483 PLVAP 0.338411
55084 SOBP 862 RUNX1T1 0.338366
6867 TACC1 9839 ZEB2 0.338318
2009 EML1 57402 S100A14 -0.338248
403 ARL3 7260 TSSC1 0.338158
23421 ITGB3BP 9097 USP14 0.338151
4885 NPTX2 52 ACP1 -0.338097
107 ADCY1 23682 RAB38 0.338049
3251 HPRT1 55679 LIMS2 -0.338027
3434 IFIT1 9636 ISG15 0.337998
2192 FBLN1 9023 CH25H 0.337924
27258 LSM3 51373 MRPS17 0.337917
10418 SPON1 9639 ARHGEF10 0.337915
56935 C11orf75 6424 SFRP4 0.33789
10245 TIMM17B 23683 PRKD3 -0.337878
11067 C10orf10 3384 ICAM2 0.3378
55084 SOBP 7041 TGFB1I1 0.337794
29028 ATAD2 55215 FANCI 0.337785
11335 CBX3 3148 HMGB2 0.337752
348995 NUP43 7026 NR2F2 0.337747
3426 CFI 716 C1S 0.337651
3491 CYR61 7538 ZFP36 0.337611
10417 SPON2 4046 LSP1 0.337581
221981 THSD7A 9368 SLC9A3R1 -0.337577
2122 MECOM 4286 MITF 0.337547
51474 LIMA1 84159 ARID5B 0.337475
25900 IFFO1 7424 VEGFC 0.337433
26002 MOXD1 9839 ZEB2 0.337426
23102 TBC1D2B 8933 FAM127A 0.337352
4212 MEIS2 4345 CD200 0.337347
51226 COPZ2 54551 MAGEL2 0.337337
10440 TIMM17A 1434 CSE1L 0.337325
10059 DNM1L 55819 RNF130 0.33728
2734 GLG1 9655 SOCS5 -0.337237
113791 PIK3IP1 7942 TFEB 0.337221
10252 SPRY1 9079 LDB2 0.337207
10059 DNM1L 2206 MS4A2 -0.337197
1687 DFNA5 5789 PTPRD 0.337186
2318 FLNC 9902 MRC2 0.337173
5110 PCMT1 79624 C6orf211 0.337171
2949 GSTM5 51285 RASL12 0.337141
2701 GJA4 5159 PDGFRB 0.337117
6586 SLIT3 7123 CLEC3B 0.337116
1634 DCN 5156 PDGFRA 0.337072
104 ADARB1 9353 SLIT2 0.337051
1307 COL16A1 55355 HJURP -0.337022
5583 PRKCH 79812 MMRN2 0.337011
1003 CDH5 1434 CSE1L -0.337008
28977 MRPL42 5427 POLE2 0.336996
27440 CECR5 9322 TRIP10 -0.336993
2122 MECOM 5764 PTN 0.336979
9779 TBC1D5 9922 IQSEC1 0.336843
