# Supplementary material for: Predicting targeted drug combinations based on Pareto optimal patterns of coexpression network connectivity
Source: Genome Med. 2014 Apr 30;6(4):33. doi: 10.1186/gm550 (PMC4062052; doi:10.1186/gm550)
Supplement: Additional file 3 — Coexpressed gene pairs in the discovery data set: letrozole treated. [file gm550-S3.txt]

Entrez ID Gene Symbol Entrez ID Gene Symbol PCOR coefficient
2537 IFI6 9636 ISG15 0.77617
2 A2M 7450 VWF 0.713329
3726 JUNB 9592 IER2 0.68747
8404 SPARCL1 857 CAV1 0.667774
3161 HMMR 990 CDC6 0.66398
2532 DARC 358 AQP1 0.656019
653784 MZT2A 80097 MZT2B 0.652299
1842 ECM2 4675 NAP1L3 0.641498
10440 TIMM17A 4072 EPCAM 0.635951
28978 TMEM14A 79023 NUP37 0.630327
219654 ZCCHC24 55084 SOBP 0.622499
10615 SPAG5 64151 NCAPG 0.618777
10592 SMC2 1894 ECT2 0.61649
10418 SPON1 8038 ADAM12 0.615478
7031 TFF1 7033 TFF3 0.612678
26255 PTTG3P 3161 HMMR 0.610875
58494 JAM2 857 CAV1 0.608519
25937 WWTR1 6935 ZEB1 0.607478
6403 SELP 7102 TSPAN7 0.601013
3489 IGFBP6 4239 MFAP4 0.600675
51022 GLRX2 6905 TBCE 0.596888
51203 NUSAP1 6241 RRM2 0.590495
4675 NAP1L3 9655 SOCS5 0.59015
4223 MEOX2 857 CAV1 0.588321
10482 NXF1 23125 CAMTA2 0.586258
50509 COL5A3 80206 FHOD3 0.583994
3491 CYR61 7538 ZFP36 0.583823
79633 FAT4 9533 POLR1C -0.583642
1634 DCN 5157 PDGFRL 0.580829
715 C1R 716 C1S 0.57932
51373 MRPS17 6119 RPA3 0.578951
3832 KIF11 51203 NUSAP1 0.578912
1289 COL5A1 25878 MXRA5 0.575288
1958 EGR1 2354 FOSB 0.572834
4035 LRP1 9902 MRC2 0.572573
11188 NISCH 64784 CRTC3 0.571907
51514 DTL 7153 TOP2A 0.570412
5176 SERPINF1 5654 HTRA1 0.569605
3108 HLA-DMA 972 CD74 0.569444
165 AEBP1 54587 MXRA8 0.569127
64359 NXN 7041 TGFB1I1 0.567951
7048 TGFBR2 857 CAV1 0.565728
259266 ASPM 9837 GINS1 0.560183
59 ACTA2 6876 TAGLN 0.560159
22873 DZIP1 5587 PRKD1 0.557975
23179 RGL1 4094 MAF 0.557595
55384 MEG3 8742 TNFSF12 0.557049
115207 KCTD12 6387 CXCL12 0.556085
30846 EHD2 83439 TCF7L1 0.555621
3161 HMMR 7272 TTK 0.554925
4046 LSP1 51296 SLC15A3 0.553671
11130 ZWINT 9837 GINS1 0.551205
4706 NDUFAB1 54539 NDUFB11 0.549332
1281 COL3A1 6678 SPARC 0.549167
7791 ZYX 79567 FAM65A 0.547061
1278 COL1A2 1293 COL6A3 0.545343
2000 ELF4 51816 CECR1 0.545113
1727 CYB5R3 7791 ZYX 0.54508
29015 SLC43A3 85360 SYDE1 0.544451
2006 ELN 2192 FBLN1 0.541896
11339 OIP5 24137 KIF4A 0.539882
2199 FBLN2 715 C1R 0.538677
1307 COL16A1 3912 LAMB1 0.538273
10482 NXF1 388969 C2orf68 0.538023
28977 MRPL42 4072 EPCAM 0.537108
58478 ENOPH1 6307 MSMO1 0.536808
3108 HLA-DMA 6351 CCL4 0.536498
1805 DPT 3479 IGF1 0.536245
9655 SOCS5 993 CDC25A -0.535602
429 ASCL1 54898 ELOVL2 0.535226
5437 POLR2H 78988 MRP63 0.534158
3161 HMMR 9768 KIAA0101 0.53274
1809 DPYSL3 79776 ZFHX4 0.532603
10797 MTHFD2 86 ACTL6A 0.532474
1901 S1PR1 90865 IL33 0.532042
10417 SPON2 5118 PCOLCE 0.531645
10186 LHFP 1808 DPYSL2 0.531162
27101 CACYBP 51022 GLRX2 0.529935
6184 RPN1 6421 SFPQ 0.529842
10592 SMC2 7112 TMPO 0.529728
1434 CSE1L 60488 MRPS35 0.529045
7220 TRPC1 79633 FAT4 0.52902
7272 TTK 891 CCNB1 0.527603
2791 GNG11 3075 CFH 0.527391
100287932 TIMM23 1069 CETN2 0.525626
1736 DKC1 5931 RBBP7 0.52556
1277 COL1A1 4313 MMP2 0.525016
4602 MYB 5825 ABCD3 0.524537
1759 DNM1 25959 KANK2 0.524025
3426 CFI 51063 CALHM2 0.523254
27345 KCNMB4 4885 NPTX2 0.522235
2192 FBLN1 4313 MMP2 0.521979
715 C1R 718 C3 0.521244
3075 CFH 51170 HSD17B11 0.520279
56992 KIF15 9833 MELK 0.520248
10551 AGR2 27075 TSPAN13 0.519548
55005 RMND1 79624 C6orf211 0.519361
7041 TGFB1I1 80781 COL18A1 0.518792
11117 EMILIN1 1292 COL6A2 0.51875
23397 NCAPH 55143 CDCA8 0.51785
4638 MYLK 715 C1R 0.517694
5157 PDGFRL 8460 TPST1 0.517081
30008 EFEMP2 5118 PCOLCE 0.516549
6591 SNAI2 9448 MAP4K4 0.515398
10653 SPINT2 5531 PPP4C 0.515132
22996 TTC39A 4242 MFNG -0.514749
1058 CENPA 11004 KIF2C 0.514129
10659 CELF2 7456 WIPF1 0.513417
11222 MRPL3 7323 UBE2D3 0.513241
11096 ADAMTS5 4856 NOV 0.513186
1307 COL16A1 57608 KIAA1462 0.512858
3491 CYR61 3726 JUNB 0.512397
4882 NPR2 6586 SLIT3 0.512078
10885 WDR3 29015 SLC43A3 -0.512023
6925 TCF4 7291 TWIST1 0.511838
1759 DNM1 8642 DCHS1 0.51154
10482 NXF1 11188 NISCH 0.510331
10635 RAD51AP1 4085 MAD2L1 0.509687
1058 CENPA 9787 DLGAP5 0.509607
7873 MANF 7965 AIMP2 0.509545
2206 MS4A2 4747 NEFL 0.507427
9319 TRIP13 9833 MELK 0.507353
2288 FKBP4 5050 PAFAH1B3 0.507292
23228 PLCL2 4094 MAF 0.506851
1408 CRY2 6782 HSPA13 -0.506745
1058 CENPA 55355 HJURP 0.506165
3671 ISLR 54587 MXRA8 0.505449
678 ZFP36L2 9592 IER2 0.50526
332 BIRC5 5888 RAD51 0.504857
11167 FSTL1 6678 SPARC 0.504704
1277 COL1A1 1289 COL5A1 0.504617
5440 POLR2K 58478 ENOPH1 0.504175
51296 SLC15A3 972 CD74 0.503959
5118 PCOLCE 9902 MRC2 0.503333
1727 CYB5R3 9647 PPM1F 0.502731
10457 GPNMB 231 AKR1B1 0.502642
2308 FOXO1 710 SERPING1 0.502028
404672 GTF2H5 5162 PDHB 0.501314
3815 KIT 5997 RGS2 0.500719
51081 MRPS7 52 ACP1 0.500584
1277 COL1A1 1278 COL1A2 0.500568
221395 GPR116 22918 CD93 0.500349
5730 PTGDS 728392 LOC728392 0.500008
4281 MID1 6453 ITSN1 0.499841
221981 THSD7A 64123 ELTD1 0.499628
2532 DARC 7048 TGFBR2 0.499624
23683 PRKD3 5325 PLAGL1 0.499428
3426 CFI 58495 OVOL2 -0.498826
55355 HJURP 5888 RAD51 0.498751
7145 TNS1 79686 LINC00341 0.498718
11130 ZWINT 3832 KIF11 0.498559
4046 LSP1 8742 TNFSF12 0.498449
24137 KIF4A 9768 KIAA0101 0.498424
2308 FOXO1 57493 HEG1 0.497501
23244 PDS5A 23371 TENC1 -0.497356
3838 KPNA2 4085 MAD2L1 0.496695
3075 CFH 9590 AKAP12 0.496087
6935 ZEB1 800 CALD1 0.496058
348995 NUP43 4869 NPM1 0.495516
54873 PALMD 8639 AOC3 0.495111
25903 OLFML2B 6678 SPARC 0.494986
11339 OIP5 259266 ASPM 0.494564
3908 LAMA2 8611 PPAP2A 0.494063
10606 PAICS 23244 PDS5A 0.493267
1278 COL1A2 6678 SPARC 0.492782
4313 MMP2 5654 HTRA1 0.492013
10384 BTN3A3 3108 HLA-DMA 0.49199
27290 SPINK4 5888 RAD51 0.49193
1033 CDKN3 259266 ASPM 0.491583
10418 SPON1 9781 RNF144A 0.491516
1292 COL6A2 8933 FAM127A 0.491299
22873 DZIP1 4311 MME 0.491222
53340 SPA17 90141 EFCAB11 0.491019
6790 AURKA 9837 GINS1 0.490612
23452 ANGPTL2 80206 FHOD3 0.490533
5360 PLTP 6586 SLIT3 0.489617
25926 NOL11 54662 TBC1D13 -0.489592
231 AKR1B1 54504 CPVL 0.489392
2532 DARC 7122 CLDN5 0.488841
6993 DYNLT1 908 CCT6A 0.488768
10635 RAD51AP1 11130 ZWINT 0.487551
1307 COL16A1 83700 JAM3 0.487424
29028 ATAD2 7112 TMPO 0.485537
51454 GULP1 79633 FAT4 0.48538
23179 RGL1 5125 PCSK5 0.485279
1632 ECI1 55651 NHP2 0.485259
23414 ZFPM2 4675 NAP1L3 0.48523
7153 TOP2A 983 CDK1 0.485201
28998 MRPL13 5440 POLR2K 0.485118
3384 ICAM2 3679 ITGA7 0.484447
27440 CECR5 53829 P2RY13 -0.484259
3489 IGFBP6 715 C1R 0.484219
710 SERPING1 7431 VIM 0.483906
23768 FLRT2 862 RUNX1T1 0.483809
22918 CD93 8829 NRP1 0.483492
30846 EHD2 5138 PDE2A 0.483013
6091 ROBO1 9448 MAP4K4 0.482815
64359 NXN 8642 DCHS1 0.482807
3223 HOXC6 55084 SOBP 0.482714
274 BIN1 5360 PLTP 0.482641
23204 ARL6IP1 9184 BUB3 0.482358
10351 ABCA8 91851 CHRDL1 0.482149
2354 FOSB 7538 ZFP36 0.482133
22873 DZIP1 5325 PLAGL1 0.482054
4281 MID1 5050 PAFAH1B3 -0.481909
1727 CYB5R3 83483 PLVAP 0.481534
51203 NUSAP1 9232 PTTG1 0.481401
7538 ZFP36 9510 ADAMTS1 0.48038
26002 MOXD1 6424 SFRP4 0.480003
79077 DCTPP1 9627 SNCAIP -0.479744
404672 GTF2H5 56954 NIT2 0.478959
10166 SLC25A15 10874 NMU 0.478916
2287 FKBP3 25926 NOL11 0.478902
11346 SYNPO 6281 S100A10 0.478828
1347 COX7A2 6993 DYNLT1 0.478795
6351 CCL4 9308 CD83 0.478495
1102 RCBTB2 9839 ZEB2 0.478452
4919 ROR1 8522 GAS7 0.478216
5157 PDGFRL 5654 HTRA1 0.47807
3251 HPRT1 79023 NUP37 0.478009
25804 LSM4 63875 MRPL17 0.477992
650 BMP2 9627 SNCAIP 0.477809
2305 FOXM1 9319 TRIP13 0.477565
2273 FHL1 5348 FXYD1 0.477521
53827 FXYD5 79697 C14orf169 -0.477435
9787 DLGAP5 983 CDK1 0.477346
10923 SUB1 29078 NDUFAF4 0.477341
100287932 TIMM23 52 ACP1 0.477069
115290 FBXO17 862 RUNX1T1 0.476823
29028 ATAD2 55215 FANCI 0.476284
1436 CSF1R 5360 PLTP 0.476132
4747 NEFL 54551 MAGEL2 0.476114
10884 MRPS30 56521 DNAJC12 0.476011
6925 TCF4 6935 ZEB1 0.475541
1843 DUSP1 3491 CYR61 0.475313
6429 SRSF4 8863 PER3 0.474928
1513 CTSK 1634 DCN 0.474888
357 SHROOM2 5979 RET 0.474797
1902 LPAR1 2619 GAS1 0.474102
1632 ECI1 4706 NDUFAB1 0.47362
8611 PPAP2A 9079 LDB2 0.473525
7942 TFEB 8742 TNFSF12 0.473454
10418 SPON1 4015 LOX 0.473262
11167 FSTL1 27122 DKK3 0.473051
1347 COX7A2 533 ATP6V0B 0.472723
6733 SRPK2 81544 GDPD5 -0.472689
358 AQP1 8639 AOC3 0.472419
2621 GAS6 30008 EFEMP2 0.472014
11346 SYNPO 1727 CYB5R3 0.471937
1901 S1PR1 4208 MEF2C 0.471918
2000 ELF4 23102 TBC1D2B 0.471837
51203 NUSAP1 9768 KIAA0101 0.471731
2034 EPAS1 5797 PTPRM 0.471541
1952 CELSR2 3480 IGF1R 0.471513
22873 DZIP1 8555 CDC14B 0.471482
6241 RRM2 9133 CCNB2 0.471418
5138 PDE2A 8322 FZD4 0.471305
22918 CD93 79812 MMRN2 0.471219
6925 TCF4 8082 SSPN 0.471124
51226 COPZ2 9638 FEZ1 0.470499
1111 CHEK1 332 BIRC5 0.470415
29127 RACGAP1 9055 PRC1 0.470293
11167 FSTL1 5157 PDGFRL 0.470164
3679 ITGA7 5138 PDE2A 0.469828
10482 NXF1 83483 PLVAP 0.469798
1293 COL6A3 9448 MAP4K4 0.469746
11339 OIP5 51203 NUSAP1 0.469621
701 BUB1B 7153 TOP2A 0.469394
1736 DKC1 3376 IARS 0.468794
1009 CDH11 2191 FAP 0.46867
1809 DPYSL3 79953 SYNDIG1 0.468515
25804 LSM4 55651 NHP2 0.468277
2192 FBLN1 716 C1S 0.468265
284119 PTRF 4638 MYLK 0.468252
165 AEBP1 3912 LAMB1 0.46818
5737 PTGFR 857 CAV1 0.468092
9133 CCNB2 983 CDK1 0.467712
23397 NCAPH 51203 NUSAP1 0.46745
6241 RRM2 9055 PRC1 0.467039
25960 GPR124 57124 CD248 0.466771
1466 CSRP2 301 ANXA1 0.466712
10460 TACC3 64151 NCAPG 0.466392
332 BIRC5 9700 ESPL1 0.466291
27089 UQCRQ 6119 RPA3 0.465874
11346 SYNPO 4638 MYLK 0.46578
1033 CDKN3 9787 DLGAP5 0.465766
7965 AIMP2 9533 POLR1C 0.465683
10797 MTHFD2 55686 MREG 0.465598
2305 FOXM1 890 CCNA2 0.465593
2273 FHL1 287 ANK2 0.465549
4205 MEF2A 8335 HIST1H2AB -0.46522
2353 FOS 7538 ZFP36 0.46517
10659 CELF2 5325 PLAGL1 0.464871
30968 STOML2 3145 HMBS 0.464831
11170 FAM107A 4242 MFNG 0.46437
115207 KCTD12 79695 GALNT12 0.464277
2308 FOXO1 23345 SYNE1 0.463785
10576 CCT2 22948 CCT5 0.463725
404672 GTF2H5 4528 MTIF2 0.463582
10763 NES 4162 MCAM 0.463559
29789 OLA1 51668 HSPB11 0.463452
1901 S1PR1 4223 MEOX2 0.463444
10245 TIMM17B 57161 PELI2 -0.463419
5649 RELN 81578 COL21A1 0.463293
358 AQP1 7145 TNS1 0.462987
11170 FAM107A 3679 ITGA7 0.462879
6387 CXCL12 8406 SRPX 0.462686
55384 MEG3 55679 LIMS2 0.462673
23166 STAB1 2621 GAS6 0.46265
10979 FERMT2 8082 SSPN 0.462585
1306 COL15A1 23266 LPHN2 0.461846
30008 EFEMP2 54587 MXRA8 0.461788
8351 HIST1H3D 85236 HIST1H2BK 0.461765
6241 RRM2 9833 MELK 0.461723
5157 PDGFRL 56944 OLFML3 0.461452
55299 BRIX1 9188 DDX21 0.461325
5138 PDE2A 56061 UBFD1 -0.461187
11117 EMILIN1 9902 MRC2 0.46114
1292 COL6A2 5118 PCOLCE 0.461083
4733 DRG1 52 ACP1 0.46107
1601 DAB2 7456 WIPF1 0.460938
18 ABAT 771 CA12 0.460909
11004 KIF2C 991 CDC20 0.460884
22877 MLXIP 3707 ITPKB 0.460816
4882 NPR2 8736 MYOM1 0.460737
701 BUB1B 9055 PRC1 0.460405
5919 RARRES2 8839 WISP2 0.460216
25802 LMOD1 3251 HPRT1 -0.460171
11067 C10orf10 358 AQP1 0.459686
231 AKR1B1 3108 HLA-DMA 0.459507
259266 ASPM 9493 KIF23 0.459426
301 ANXA1 6275 S100A4 0.459333
26051 PPP1R16B 4242 MFNG 0.459088
113146 AHNAK2 5157 PDGFRL 0.459005
10234 LRRC17 2191 FAP 0.458971
10398 MYL9 59 ACTA2 0.458871
11222 MRPL3 54995 OXSM 0.458827
28969 BZW2 56061 UBFD1 0.458644
10979 FERMT2 8406 SRPX 0.458622
4629 MYH11 72 ACTG2 0.458487
10398 MYL9 1727 CYB5R3 0.458439
23371 TENC1 86 ACTL6A -0.458138
5156 PDGFRA 8434 RECK 0.458104
3384 ICAM2 7123 CLEC3B 0.458047
25926 NOL11 482 ATP1B2 -0.458045
27290 SPINK4 9028 RHBDL1 0.458027
6790 AURKA 9319 TRIP13 0.457861
2532 DARC 7450 VWF 0.457852
6424 SFRP4 6678 SPARC 0.457773
4131 MAP1B 79686 LINC00341 0.457604
22918 CD93 7450 VWF 0.457507
3833 KIFC1 4751 NEK2 0.457435
1634 DCN 80310 PDGFD 0.457295
332 BIRC5 9319 TRIP13 0.457292
7424 VEGFC 8416 ANXA9 -0.457213
1901 S1PR1 5175 PECAM1 0.457096
221749 PXDC1 55701 ARHGEF40 0.456899
55701 ARHGEF40 8642 DCHS1 0.456753
283298 OLFML1 6453 ITSN1 0.456668
3376 IARS 9627 SNCAIP -0.456634
23371 TENC1 3164 NR4A1 0.456603
6387 CXCL12 716 C1S 0.456602
54587 MXRA8 57333 RCN3 0.456176
10730 YME1L1 11222 MRPL3 0.455854
5627 PROS1 5737 PTGFR 0.455069
23371 TENC1 55679 LIMS2 0.454984
22918 CD93 64123 ELTD1 0.454705
10112 KIF20A 9833 MELK 0.45462
51203 NUSAP1 55872 PBK 0.454564
9833 MELK 991 CDC20 0.454371
10395 DLC1 2034 EPAS1 0.454156
1291 COL6A1 57333 RCN3 0.454036
23683 PRKD3 57088 PLSCR4 0.453792
10253 SPRY2 54810 GIPC2 0.453759
4692 NDN 83700 JAM3 0.45369
79633 FAT4 81873 ARPC5L -0.453613
284119 PTRF 51299 NRN1 0.453582
10418 SPON1 2191 FAP 0.453064
22918 CD93 54861 SNRK 0.45298
1513 CTSK 2191 FAP 0.452837
4212 MEIS2 57088 PLSCR4 0.452537
57124 CD248 715 C1R 0.452047
2009 EML1 6591 SNAI2 0.452006
4919 ROR1 650 BMP2 0.451965
1307 COL16A1 5159 PDGFRB 0.451834
221981 THSD7A 947 CD34 0.451812
11130 ZWINT 51514 DTL 0.451643
51299 NRN1 58494 JAM2 0.451216
30968 STOML2 56954 NIT2 0.451118
10418 SPON1 23414 ZFPM2 0.451034
5168 ENPP2 857 CAV1 0.450926
24137 KIF4A 8914 TIMELESS 0.450832
10395 DLC1 7145 TNS1 0.450827
100287932 TIMM23 6119 RPA3 0.450533
30008 EFEMP2 715 C1R 0.450513
11167 FSTL1 4692 NDN 0.450358
6376 CX3CL1 9647 PPM1F 0.45026
6925 TCF4 9448 MAP4K4 0.45009
1028 CDKN1C 2621 GAS6 0.450062
22996 TTC39A 4602 MYB 0.450013
23414 ZFPM2 8434 RECK 0.44962
2012 EMP1 5627 PROS1 0.449219
10535 RNASEH2A 9737 GPRASP1 -0.449001
55143 CDCA8 6513 SLC2A1 0.448954
4629 MYH11 55679 LIMS2 0.448463
1776 DNASE1L3 5531 PPP4C -0.448219
2059 EPS8 23266 LPHN2 0.448191
221981 THSD7A 23331 TTC28 0.448119
710 SERPING1 715 C1R 0.448076
23345 SYNE1 3516 RBPJ 0.448061
11188 NISCH 51668 HSPB11 -0.448012
79812 MMRN2 947 CD34 0.447999
142 PARP1 23560 GTPBP4 0.447799
57493 HEG1 7041 TGFB1I1 0.447743
10923 SUB1 30846 EHD2 -0.447591
11130 ZWINT 79682 MLF1IP 0.447454
23166 STAB1 79567 FAM65A 0.447397
2034 EPAS1 83483 PLVAP 0.447326
10418 SPON1 9448 MAP4K4 0.447298
1727 CYB5R3 3399 ID3 0.447279
221981 THSD7A 5325 PLAGL1 0.447142
10417 SPON2 54587 MXRA8 0.446854
10560 SLC19A2 27075 TSPAN13 0.446738
283298 OLFML1 60468 BACH2 0.446676
1410 CRYAB 2273 FHL1 0.44663
2287 FKBP3 51651 PTRH2 0.446584
1033 CDKN3 332 BIRC5 0.44652
54816 ZNF280D 8850 KAT2B 0.446318
3182 HNRNPAB 4830 NME1 0.446197
1654 DDX3X 2079 ERH 0.446066
2037 EPB41L2 4212 MEIS2 0.445858
51155 HN1 653784 MZT2A 0.445843
54892 NCAPG2 6599 SMARCC1 0.445757
51651 PTRH2 6119 RPA3 0.445166
58494 JAM2 64123 ELTD1 0.444959
2534 FYN 55114 ARHGAP17 0.444556
25959 KANK2 284119 PTRF 0.444482
11096 ADAMTS5 79776 ZFHX4 0.444262
5437 POLR2H 56954 NIT2 0.44417
23331 TTC28 6776 STAT5A 0.44409
23272 FAM208A 6895 TARBP2 -0.443819
27101 CACYBP 27230 SERP1 0.443762
1009 CDH11 10418 SPON1 0.443576
231 AKR1B1 5176 SERPINF1 0.443431
1293 COL6A3 25878 MXRA5 0.44331
4035 LRP1 55384 MEG3 0.443287
231 AKR1B1 5641 LGMN 0.443153
51382 ATP6V1D 7336 UBE2V2 0.443051
26249 KLHL3 6403 SELP 0.442695
8082 SSPN 8434 RECK 0.442484
55706 TMEM48 9497 SLC4A7 0.442264
64151 NCAPG 9232 PTTG1 0.44207
54796 BNC2 79776 ZFHX4 0.441946
60488 MRPS35 650 BMP2 -0.441625
26051 PPP1R16B 5175 PECAM1 0.44148
22918 CD93 79686 LINC00341 0.441467
2078 ERG 22918 CD93 0.441435
5997 RGS2 857 CAV1 0.441188
2353 FOS 3725 JUN 0.441162
4345 CD200 7203 CCT3 -0.440983
23397 NCAPH 56992 KIF15 0.440917
6241 RRM2 7153 TOP2A 0.440883
2908 NR3C1 8863 PER3 0.44078
5110 PCMT1 6993 DYNLT1 0.4407
1434 CSE1L 6993 DYNLT1 0.440183
57161 PELI2 81873 ARPC5L -0.440182
2018 EMX2 51226 COPZ2 0.440103
6990 DYNLT3 7443 VRK1 0.440101
10457 GPNMB 6446 SGK1 0.440049
10253 SPRY2 9737 GPRASP1 0.439895
5825 ABCD3 5876 RABGGTB 0.439887
3671 ISLR 5654 HTRA1 0.439706
1513 CTSK 56944 OLFML3 0.439247
8434 RECK 9590 AKAP12 0.439235
51081 MRPS7 6182 MRPL12 0.439221
3671 ISLR 57333 RCN3 0.439004
1028 CDKN1C 29028 ATAD2 -0.438956
10365 KLF2 83483 PLVAP 0.438668
4208 MEF2C 5050 PAFAH1B3 -0.438518
5138 PDE2A 7122 CLDN5 0.438492
22996 TTC39A 80237 ELL3 0.438491
8522 GAS7 85360 SYDE1 0.438385
10351 ABCA8 9452 ITM2A 0.438288
1118 CHIT1 9956 HS3ST2 0.438212
112464 PRKCDBP 7123 CLEC3B 0.438207
1805 DPT 9590 AKAP12 0.437728
11171 STRAP 5860 QDPR 0.437703
25854 FAM149A 51361 HOOK1 -0.437399
1069 CETN2 28978 TMEM14A 0.437275
27230 SERP1 5440 POLR2K 0.437233
10923 SUB1 482 ATP1B2 -0.437019
7456 WIPF1 9770 RASSF2 0.436959
5440 POLR2K 55110 MAGOHB 0.436892
11067 C10orf10 3384 ICAM2 0.436747
3400 ID4 4211 MEIS1 0.436514
10482 NXF1 26137 ZBTB20 0.436305
1894 ECT2 4085 MAD2L1 0.43621
3908 LAMA2 8406 SRPX 0.436177
55038 CDCA4 7227 TRPS1 -0.43598
112464 PRKCDBP 7041 TGFB1I1 0.435966
429 ASCL1 9687 GREB1 0.435902
25854 FAM149A 5348 FXYD1 0.435806
4162 MCAM 7145 TNS1 0.435725
23199 GSE1 6599 SMARCC1 0.435697
11339 OIP5 23397 NCAPH 0.43561
5587 PRKD1 7220 TRPC1 0.43552
1289 COL5A1 8038 ADAM12 0.435308
4602 MYB 771 CA12 0.435218
1805 DPT 5157 PDGFRL 0.435203
10483 SEC23B 11346 SYNPO -0.435139
64784 CRTC3 80212 CCDC92 0.43501
7102 TSPAN7 90865 IL33 0.434818
10133 OPTN 5311 PKD2 0.434706
5118 PCOLCE 54587 MXRA8 0.434604
60468 BACH2 7220 TRPC1 0.434348
4629 MYH11 9692 KIAA0391 -0.434279
50509 COL5A3 80781 COL18A1 0.434166
11096 ADAMTS5 1808 DPYSL2 0.434126
25959 KANK2 4638 MYLK 0.433731
1969 EPHA2 63933 CCDC90A -0.433636
10483 SEC23B 79818 ZNF552 0.433601
4638 MYLK 59 ACTA2 0.433593
54892 NCAPG2 7272 TTK 0.433469
10560 SLC19A2 728392 LOC728392 -0.433427
1436 CSF1R 1601 DAB2 0.43331
23541 SEC14L2 26155 NOC2L 0.433199
51226 COPZ2 9945 GFPT2 0.432882
5156 PDGFRA 6387 CXCL12 0.432876
1634 DCN 1842 ECM2 0.432733
10102 TSFM 54840 APTX 0.432659
2192 FBLN1 23768 FLRT2 0.432656
3316 HSPB2 7123 CLEC3B 0.432524
392 ARHGAP1 80212 CCDC92 0.432382
11167 FSTL1 5654 HTRA1 0.432376
51382 ATP6V1D 5162 PDHB 0.432311
196740 VSTM4 23174 ZCCHC14 0.432241
55233 MOB1A 56902 PNO1 0.432238
11096 ADAMTS5 6840 SVIL 0.432059
1556 CYP2B7P1 55540 IL17RB 0.432055
2350 FOLR2 54517 PUS7 -0.431979
114897 C1QTNF1 79156 PLEKHF1 0.431681
3397 ID1 54922 RASIP1 0.431583
187 APLNR 4162 MCAM 0.431487
10170 DHRS9 4602 MYB -0.431422
100188893 TOMM6 1632 ECI1 0.431317
115207 KCTD12 54504 CPVL 0.431226
11335 CBX3 274 BIN1 -0.431219
890 CCNA2 9768 KIAA0101 0.431189
1436 CSF1R 2350 FOLR2 0.431123
10763 NES 5138 PDE2A 0.431041
51067 YARS2 9868 TOMM70A 0.431036
10659 CELF2 23179 RGL1 0.430975
5125 PCSK5 55084 SOBP 0.430748
10398 MYL9 30008 EFEMP2 0.430726
7153 TOP2A 9582 APOBEC3B 0.430635
120 ADD3 5325 PLAGL1 0.430556
11065 UBE2C 991 CDC20 0.430472
219654 ZCCHC24 23768 FLRT2 0.430466
4478 MSN 9448 MAP4K4 0.430441
283298 OLFML1 79776 ZFHX4 0.430441
1805 DPT 4692 NDN 0.430349
57161 PELI2 7874 USP7 -0.430252
60488 MRPS35 8624 PSMG1 0.430081
23266 LPHN2 23683 PRKD3 0.42982
10957 PNRC1 1174 AP1S1 -0.429606
219654 ZCCHC24 83716 CRISPLD2 0.429591
4345 CD200 54539 NDUFB11 -0.429528
301 ANXA1 6387 CXCL12 0.429394
10979 FERMT2 11167 FSTL1 0.429369
54810 GIPC2 90865 IL33 0.42933
23180 RFTN1 5175 PECAM1 0.429011
27089 UQCRQ 9556 C14orf2 0.42893
10659 CELF2 716 C1S 0.42885
54708 MARCH5 9184 BUB3 0.428694
54517 PUS7 79697 C14orf169 0.428687
1058 CENPA 259266 ASPM 0.42865
22915 MMRN1 25924 MYRIP 0.428636
115207 KCTD12 7048 TGFBR2 0.42857
29127 RACGAP1 9837 GINS1 0.428542
4354 MPP1 9956 HS3ST2 0.428375
113146 AHNAK2 23768 FLRT2 0.428304
3131 HLF 5743 PTGS2 0.428297
54861 SNRK 6867 TACC1 0.428219
10000 AKT3 22873 DZIP1 0.428071
2146 EZH2 6241 RRM2 0.428049
2078 ERG 7122 CLDN5 0.428032
7791 ZYX 79697 C14orf169 -0.428028
2192 FBLN1 219654 ZCCHC24 0.42799
29095 ORMDL2 63875 MRPL17 0.427978
3489 IGFBP6 7048 TGFBR2 0.42792
28977 MRPL42 28998 MRPL13 0.427893
4354 MPP1 9770 RASSF2 0.427806
6764 ST5 80212 CCDC92 0.42743
11037 STON1 3080 CFHR2 0.427333
1291 COL6A1 23768 FLRT2 0.42728
4035 LRP1 7791 ZYX 0.427206
7102 TSPAN7 79812 MMRN2 0.427186
2982 GUCY1A3 55701 ARHGEF40 0.427186
6935 ZEB1 79776 ZFHX4 0.427049
259266 ASPM 55872 PBK 0.426874
56647 BCCIP 7323 UBE2D3 0.426866
2532 DARC 4222 MEOX1 0.426741
2099 ESR1 55793 FAM63A 0.426596
1434 CSE1L 29789 OLA1 0.426576
54587 MXRA8 9902 MRC2 0.425882
3399 ID3 715 C1R 0.42588
10653 SPINT2 26249 KLHL3 -0.425781
7942 TFEB 9322 TRIP10 0.425759
311 ANXA11 56616 DIABLO -0.425267
1843 DUSP1 3725 JUN 0.42508
5243 ABCB1 54810 GIPC2 0.425066
27230 SERP1 348995 NUP43 0.425039
23199 GSE1 8460 TPST1 -0.425027
23452 ANGPTL2 4330 MN1 0.425005
55353 LAPTM4B 8836 GGH 0.424981
1901 S1PR1 64123 ELTD1 0.424973
27095 TRAPPC3 4701 NDUFA7 0.424891
25999 CLIP3 404672 GTF2H5 -0.424544
283298 OLFML1 6935 ZEB1 0.424535
404672 GTF2H5 509 ATP5C1 0.424483
10365 KLF2 10395 DLC1 0.424357
2537 IFI6 3434 IFIT1 0.424286
23594 ORC6 55215 FANCI 0.42423
64393 ZMAT3 894 CCND2 0.424135
287 ANK2 4211 MEIS1 0.423985
857 CAV1 9079 LDB2 0.423924
22918 CD93 4162 MCAM 0.423737
51474 LIMA1 79023 NUP37 0.423428
55224 ETNK2 6513 SLC2A1 0.423216
1687 DFNA5 5734 PTGER4 0.423203
10186 LHFP 79686 LINC00341 0.423127
100293516 ZNF587B 84914 ZNF587 0.423089
39 ACAT2 8540 AGPS 0.422863
2195 FAT1 9037 SEMA5A 0.422652
25959 KANK2 55742 PARVA 0.422589
54816 ZNF280D 84809 CROCCP2 0.422566
5737 PTGFR 6422 SFRP1 0.42249
27089 UQCRQ 4706 NDUFAB1 0.422449
1632 ECI1 80097 MZT2B 0.422351
4205 MEF2A 6183 MRPS12 -0.422282
25 ABL1 54922 RASIP1 0.42214
2308 FOXO1 83700 JAM3 0.422075
10653 SPINT2 5050 PAFAH1B3 0.421951
29957 SLC25A24 5876 RABGGTB 0.421753
6513 SLC2A1 8894 EIF2S2 0.421487
283298 OLFML1 894 CCND2 0.421316
51421 AMOTL2 6934 TCF7L2 0.421052
187 APLNR 221061 FAM171A1 0.421041
3251 HPRT1 8522 GAS7 -0.420896
1601 DAB2 6387 CXCL12 0.420782
2734 GLG1 9353 SLIT2 0.420755
4602 MYB 9521 EEF1E1 0.420746
1727 CYB5R3 5159 PDGFRB 0.420707
1347 COX7A2 4706 NDUFAB1 0.42055
54861 SNRK 9028 RHBDL1 -0.420505
10403 NDC80 7298 TYMS 0.42039
4212 MEIS2 5587 PRKD1 0.420338
10384 BTN3A3 23180 RFTN1 0.420327
10133 OPTN 23180 RFTN1 0.420327
27109 ATP5S 64080 RBKS 0.420267
2192 FBLN1 83716 CRISPLD2 0.42006
2350 FOLR2 79156 PLEKHF1 0.420022
2669 GEM 8611 PPAP2A 0.420008
27346 TMEM97 29127 RACGAP1 0.419857
10456 HAX1 9587 MAD2L1BP 0.419732
10456 HAX1 4706 NDUFAB1 0.419719
1894 ECT2 6307 MSMO1 0.419564
6586 SLIT3 8742 TNFSF12 0.419452
56915 EXOSC5 57125 PLXDC1 -0.41929
1307 COL16A1 3908 LAMA2 0.419257
10133 OPTN 10384 BTN3A3 0.419166
11346 SYNPO 30846 EHD2 0.419007
1028 CDKN1C 3489 IGFBP6 0.419001
NA NA 79953 SYNDIG1 0.418994
27440 CECR5 81873 ARPC5L 0.418916
55384 MEG3 9647 PPM1F 0.41885
10979 FERMT2 5156 PDGFRA 0.418754
231 AKR1B1 51296 SLC15A3 0.41855
150 ADRA2A 6934 TCF7L2 0.418486
1347 COX7A2 2287 FKBP3 0.418281
51081 MRPS7 65003 MRPL11 0.418278
1292 COL6A2 165 AEBP1 0.418275
1808 DPYSL2 9079 LDB2 0.418261
11004 KIF2C 64151 NCAPG 0.41816
54434 SSH1 7443 VRK1 -0.418038
2308 FOXO1 5937 RBMS1 0.417912
1759 DNM1 219654 ZCCHC24 0.417786
10417 SPON2 1292 COL6A2 0.417728
4281 MID1 6474 SHOX2 0.417635
5050 PAFAH1B3 7283 TUBG1 0.417474
23244 PDS5A 58478 ENOPH1 0.417399
1307 COL16A1 196740 VSTM4 0.417233
2037 EPB41L2 2935 GSPT1 -0.417098
5187 PER1 7704 ZBTB16 0.417017
11346 SYNPO 7122 CLDN5 0.416997
79023 NUP37 8624 PSMG1 0.416969
1678 TIMM8A 51067 YARS2 0.4169
23512 SUZ12 25926 NOL11 0.416782
2621 GAS6 3399 ID3 0.416777
4162 MCAM 9647 PPM1F 0.416738
4830 NME1 8270 LAGE3 0.416534
55022 PID1 9590 AKAP12 0.416461
23397 NCAPH 3161 HMMR 0.416323
332 BIRC5 54478 FAM64A 0.416051
140885 SIRPA 6586 SLIT3 0.415884
10763 NES 6376 CX3CL1 0.415824
5743 PTGS2 9627 SNCAIP 0.415756
301 ANXA1 3489 IGFBP6 0.415713
3182 HNRNPAB 471 ATIC 0.415592
23397 NCAPH 9700 ESPL1 0.415523
2034 EPAS1 8639 AOC3 0.415436
1058 CENPA 332 BIRC5 0.4152
3097 HIVEP2 5165 PDK3 -0.414923
5157 PDGFRL 5919 RARRES2 0.414901
1959 EGR2 6446 SGK1 0.414852
274 BIN1 5730 PTGDS 0.414829
11169 WDHD1 3097 HIVEP2 -0.414689
11346 SYNPO 25959 KANK2 0.414486
1632 ECI1 7203 CCT3 0.414464
2669 GEM 3491 CYR61 0.414436
113146 AHNAK2 7291 TWIST1 0.414364
10651 MTX2 9521 EEF1E1 0.414196
11116 FGFR1OP 8742 TNFSF12 -0.414153
53827 FXYD5 9816 URB2 -0.414144
1292 COL6A2 1727 CYB5R3 0.414117
23024 PDZRN3 5157 PDGFRL 0.41411
5764 PTN 8532 CPZ 0.414102
79686 LINC00341 9697 TRAM2 0.4141
710 SERPING1 8613 PPAP2B 0.413987
55143 CDCA8 55355 HJURP 0.413827
219654 ZCCHC24 3479 IGF1 0.413757
23266 LPHN2 4212 MEIS2 0.41374
1843 DUSP1 2353 FOS 0.413667
10957 PNRC1 8351 HIST1H3D -0.413625
284119 PTRF 3489 IGFBP6 0.413604
55215 FANCI 83700 JAM3 -0.413537
51285 RASL12 51382 ATP6V1D -0.413536
1111 CHEK1 23397 NCAPH 0.413473
1174 AP1S1 6183 MRPS12 0.413471
10351 ABCA8 857 CAV1 0.413283
5243 ABCB1 6403 SELP 0.413219
22918 CD93 4208 MEF2C 0.413215
51514 DTL 9133 CCNB2 0.413072
4701 NDUFA7 55651 NHP2 0.413057
3164 NR4A1 55422 ZNF331 0.412982
51155 HN1 7283 TUBG1 0.412912
10659 CELF2 2908 NR3C1 0.412687
154 ADRB2 21 ABCA3 -0.412347
3832 KIF11 7153 TOP2A 0.412166
2350 FOLR2 8530 CST7 0.411895
64784 CRTC3 9710 KIAA0355 0.411833
6790 AURKA 7153 TOP2A 0.411693
113146 AHNAK2 5125 PCSK5 0.411577
11130 ZWINT 9787 DLGAP5 0.411572
10482 NXF1 678 ZFP36L2 0.411488
219654 ZCCHC24 8082 SSPN 0.411434
1278 COL1A2 1281 COL3A1 0.411399
2205 FCER1A 4969 OGN 0.411398
5050 PAFAH1B3 9452 ITM2A -0.411301
27235 COQ2 6307 MSMO1 0.411265
25840 METTL7A 730 C7 0.41117
63932 CXorf56 79833 GEMIN6 0.411099
9833 MELK 9928 KIF14 0.411047
1776 DNASE1L3 650 BMP2 0.411044
30008 EFEMP2 5919 RARRES2 0.411017
150 ADRA2A 79686 LINC00341 0.411006
2669 GEM 7431 VIM 0.410995
4035 LRP1 4215 MAP3K3 0.410938
25959 KANK2 633 BGN 0.410735
2034 EPAS1 8648 NCOA1 0.410695
10659 CELF2 58494 JAM2 0.410349
113146 AHNAK2 4330 MN1 0.410249
5162 PDHB 79156 PLEKHF1 -0.410243
7336 UBE2V2 9601 PDIA4 0.410176
113146 AHNAK2 4692 NDN 0.41003
29028 ATAD2 55706 TMEM48 0.409939
4706 NDUFAB1 7203 CCT3 0.409916
1805 DPT 3489 IGFBP6 0.409846
1634 DCN 55022 PID1 0.409791
2752 GLUL 79077 DCTPP1 0.40956
1292 COL6A2 30008 EFEMP2 0.409518
30846 EHD2 55759 WDR12 -0.409481
23541 SEC14L2 4337 MOCS1 0.409464
4882 NPR2 7112 TMPO -0.409371
7291 TWIST1 9935 MAFB 0.409356
6591 SNAI2 800 CALD1 0.409348
221981 THSD7A 79812 MMRN2 0.409314
55084 SOBP 57608 KIAA1462 0.409297
5194 PEX13 56902 PNO1 0.409212
3108 HLA-DMA 7456 WIPF1 0.409037
5825 ABCD3 6426 SRSF1 0.40898
51421 AMOTL2 677 ZFP36L1 0.408966
11096 ADAMTS5 8406 SRPX 0.408939
2734 GLG1 4638 MYLK 0.408918
29901 SAC3D1 4830 NME1 0.408742
23414 ZFPM2 6591 SNAI2 0.40858
10576 CCT2 5110 PCMT1 0.408552
3043 HBB 8335 HIST1H2AB 0.408435
2956 MSH6 6596 HLTF 0.408396
2956 MSH6 6480 ST6GAL1 -0.408381
219654 ZCCHC24 25959 KANK2 0.407987
4856 NOV 57088 PLSCR4 0.407908
2288 FKBP4 9639 ARHGEF10 -0.407859
221395 GPR116 8639 AOC3 0.407804
100293516 ZNF587B 79818 ZNF552 0.40768
2018 EMX2 79776 ZFHX4 0.407679
2114 ETS2 22918 CD93 0.407636
2791 GNG11 4005 LMO2 0.407516
10460 TACC3 9212 AURKB 0.407478
1759 DNM1 30846 EHD2 0.407469
10979 FERMT2 9590 AKAP12 0.407417
1808 DPYSL2 6387 CXCL12 0.407404
53827 FXYD5 9120 SLC16A6 -0.407303
2288 FKBP4 80273 GRPEL1 0.407295
22948 CCT5 4281 MID1 -0.407249
23272 FAM208A 54816 ZNF280D 0.407208
5138 PDE2A 947 CD34 0.407191
55742 PARVA 59 ACTA2 0.407079
23331 TTC28 25960 GPR124 0.407037
5194 PEX13 55299 BRIX1 0.407008
23174 ZCCHC14 80781 COL18A1 0.406923
3426 CFI 6776 STAT5A 0.406879
4072 EPCAM 862 RUNX1T1 -0.406843
2018 EMX2 4286 MITF 0.406816
80781 COL18A1 9902 MRC2 0.406775
5797 PTPRM 9710 KIAA0355 0.406724
3376 IARS 6421 SFPQ 0.406661
5176 SERPINF1 7431 VIM 0.406575
284119 PTRF 5118 PCOLCE 0.40657
10478 SLC25A17 972 CD74 -0.406523
11170 FAM107A 5111 PCNA -0.406504
23179 RGL1 6925 TCF4 0.406481
29957 SLC25A24 6782 HSPA13 0.406348
6422 SFRP1 9510 ADAMTS1 0.406255
10482 NXF1 80212 CCDC92 0.406206
284119 PTRF 30846 EHD2 0.406108
120 ADD3 2012 EMP1 0.406083
104 ADARB1 55679 LIMS2 0.406031
2199 FBLN2 5118 PCOLCE 0.406018
2318 FLNC 4046 LSP1 0.406
11170 FAM107A 274 BIN1 0.405873
6586 SLIT3 715 C1R 0.405867
1307 COL16A1 55084 SOBP 0.405781
23024 PDZRN3 9590 AKAP12 0.405743
2308 FOXO1 55084 SOBP 0.405694
10606 PAICS 27230 SERP1 0.405568
10440 TIMM17A 27101 CACYBP 0.405511
1434 CSE1L 51002 TPRKB 0.405503
10440 TIMM17A 11170 FAM107A -0.405452
1759 DNM1 3426 CFI 0.405346
3075 CFH 4907 NT5E 0.40533
26010 SPATS2L 56944 OLFML3 0.405311
10982 MAPRE2 58495 OVOL2 -0.405257
11346 SYNPO 2701 GJA4 0.405249
10351 ABCA8 216 ALDH1A1 0.405181
1058 CENPA 23397 NCAPH 0.405128
79019 CENPM 9833 MELK 0.404969
2487 FRZB 3357 HTR2B 0.404933
30846 EHD2 7145 TNS1 0.404885
1434 CSE1L 404672 GTF2H5 0.404827
7450 VWF 9647 PPM1F 0.40481
4208 MEF2C 9839 ZEB2 0.404337
1809 DPYSL3 9781 RNF144A 0.404292
10653 SPINT2 9368 SLC9A3R1 0.404281
7220 TRPC1 9737 GPRASP1 0.404071
1519 CTSO 9467 SH3BP5 0.40397
4211 MEIS1 64393 ZMAT3 0.403923
1736 DKC1 56954 NIT2 0.403871
4281 MID1 7424 VEGFC 0.403846
1063 CENPF 54892 NCAPG2 0.403807
2908 NR3C1 79686 LINC00341 0.403802
2009 EML1 80310 PDGFD 0.403603
4281 MID1 4311 MME 0.403542
274 BIN1 9322 TRIP10 0.403515
7122 CLDN5 891 CCNB1 -0.403457
677 ZFP36L1 79686 LINC00341 0.403412
11167 FSTL1 4907 NT5E 0.403345
80760 ITIH5 8406 SRPX 0.40332
1063 CENPF 9833 MELK 0.403158
27230 SERP1 60488 MRPS35 0.403155
1277 COL1A1 57333 RCN3 0.403129
5325 PLAGL1 8434 RECK 0.403088
60488 MRPS35 8562 DENR 0.403029
9184 BUB3 9188 DDX21 0.402941
10166 SLC25A15 1727 CYB5R3 -0.402889
23452 ANGPTL2 4015 LOX 0.402865
8639 AOC3 9510 ADAMTS1 0.402864
10166 SLC25A15 53827 FXYD5 -0.40286
23331 TTC28 55084 SOBP 0.402837
4005 LMO2 60558 GUF1 -0.40266
10576 CCT2 1347 COX7A2 0.402576
23371 TENC1 79567 FAM65A 0.402564
23452 ANGPTL2 23768 FLRT2 0.402559
26137 ZBTB20 5797 PTPRM 0.402353
3832 KIF11 9133 CCNB2 0.402349
5050 PAFAH1B3 7083 TK1 0.402265
1111 CHEK1 24137 KIF4A 0.402256
1902 LPAR1 4015 LOX 0.402245
716 C1S 9467 SH3BP5 0.402217
51170 HSD17B11 5734 PTGER4 0.402077
23452 ANGPTL2 51226 COPZ2 0.402023
348995 NUP43 8562 DENR 0.402021
358 AQP1 857 CAV1 0.401949
4999 ORC2 54708 MARCH5 0.401525
5571 PRKAG1 64795 RMND5A 0.401519
140885 SIRPA 51296 SLC15A3 0.401386
7323 UBE2D3 81544 GDPD5 -0.401323
1058 CENPA 9232 PTTG1 0.401318
3726 JUNB 710 SERPING1 0.401295
115207 KCTD12 5627 PROS1 0.401128
301 ANXA1 8406 SRPX 0.401071
11339 OIP5 6790 AURKA 0.401055
274 BIN1 7942 TFEB 0.400898
113146 AHNAK2 1307 COL16A1 0.400865
2078 ERG 221981 THSD7A 0.400833
4747 NEFL 4885 NPTX2 0.400766
51514 DTL 79682 MLF1IP 0.400756
11335 CBX3 25926 NOL11 0.400705
4215 MAP3K3 51296 SLC15A3 0.400676
3182 HNRNPAB 7283 TUBG1 0.400673
283298 OLFML1 5587 PRKD1 0.400671
54994 GID8 7260 TSSC1 0.40056
5175 PECAM1 857 CAV1 0.400556
3491 CYR61 5549 PRELP 0.400534
11346 SYNPO 4035 LRP1 0.400486
5168 ENPP2 80760 ITIH5 0.400367
25959 KANK2 79188 TMEM43 0.400301
3908 LAMA2 5627 PROS1 0.400209
26051 PPP1R16B 3384 ICAM2 0.399957
10252 SPRY1 2353 FOS 0.399941
1410 CRYAB 857 CAV1 0.399899
23102 TBC1D2B 83700 JAM3 0.39979
22982 DIP2C 6934 TCF7L2 0.399784
53827 FXYD5 972 CD74 0.399712
2146 EZH2 701 BUB1B 0.399698
10730 YME1L1 10797 MTHFD2 0.399695
23266 LPHN2 9079 LDB2 0.399646
10592 SMC2 55384 MEG3 -0.399513
1278 COL1A2 5654 HTRA1 0.399438
114897 C1QTNF1 29957 SLC25A24 -0.399375
4709 NDUFB3 7419 VDAC3 0.399261
54840 APTX 7371 UCK2 0.399195
50509 COL5A3 64359 NXN 0.399149
4811 NID1 9697 TRAM2 0.399033
11170 FAM107A 23204 ARL6IP1 -0.39896
28978 TMEM14A 7372 UMPS 0.398948
22918 CD93 6196 RPS6KA2 0.398944
4638 MYLK 678 ZFP36L2 0.398936
23024 PDZRN3 8434 RECK 0.398929
54539 NDUFB11 9737 GPRASP1 -0.398925
1805 DPT 716 C1S 0.398902
1841 DTYMK 81873 ARPC5L 0.398845
4856 NOV 5050 PAFAH1B3 -0.398841
2192 FBLN1 4330 MN1 0.398812
5587 PRKD1 9639 ARHGEF10 0.39881
2199 FBLN2 2701 GJA4 0.398751
10418 SPON1 1809 DPYSL3 0.398697
11170 FAM107A 60488 MRPS35 -0.398667
3908 LAMA2 64151 NCAPG -0.398665
11067 C10orf10 4629 MYH11 0.398643
11222 MRPL3 7372 UMPS 0.398633
10231 RCAN2 23266 LPHN2 0.398407
55384 MEG3 79567 FAM65A 0.398368
1293 COL6A3 2191 FAP 0.398292
3164 NR4A1 5730 PTGDS 0.398208
1436 CSF1R 3108 HLA-DMA 0.398205
54873 PALMD 64123 ELTD1 0.398197
3080 CFHR2 4345 CD200 0.398192
1292 COL6A2 2199 FBLN2 0.398101
23371 TENC1 26586 CKAP2 -0.398009
2114 ETS2 467 ATF3 0.398004
11096 ADAMTS5 6925 TCF4 0.397981
1434 CSE1L 5110 PCMT1 0.397833
23204 ARL6IP1 86 ACTL6A 0.397787
57333 RCN3 80206 FHOD3 0.397763
392 ARHGAP1 51668 HSPB11 -0.397759
56647 BCCIP 5889 RAD51C 0.39773
2350 FOLR2 6596 HLTF -0.397646
2199 FBLN2 23102 TBC1D2B 0.397599
5797 PTPRM 868 CBLB 0.397578
10730 YME1L1 1408 CRY2 -0.397512
3015 H2AFZ 7295 TXN 0.397483
56954 NIT2 6634 SNRPD3 0.397482
4131 MAP1B 9639 ARHGEF10 0.397478
10166 SLC25A15 11169 WDHD1 0.397469
1808 DPYSL2 5311 PKD2 0.397425
6867 TACC1 8611 PPAP2A 0.397382
2701 GJA4 80781 COL18A1 0.397373
11096 ADAMTS5 22873 DZIP1 0.397342
100188893 TOMM6 6634 SNRPD3 0.397238
1102 RCBTB2 4478 MSN 0.397107
6925 TCF4 9467 SH3BP5 0.396985
53340 SPA17 5932 RBBP8 0.396955
23371 TENC1 9322 TRIP10 0.39689
57125 PLXDC1 57493 HEG1 0.396864
58190 CTDSP1 7122 CLDN5 0.396754
9833 MELK 983 CDK1 0.396725
10797 MTHFD2 6307 MSMO1 0.39666
23272 FAM208A 54861 SNRK 0.396515
10482 NXF1 23048 FNBP1 0.396484
3489 IGFBP6 5737 PTGFR 0.396468
10102 TSFM 10384 BTN3A3 -0.396425
53829 P2RY13 9308 CD83 0.396285
1842 ECM2 2619 GAS1 0.396229
23266 LPHN2 8829 NRP1 0.396196
10231 RCAN2 9452 ITM2A 0.396033
2764 GMFB 81579 PLA2G12A 0.395953
25999 CLIP3 9868 TOMM70A -0.395815
29893 PSMC3IP 9687 GREB1 0.395795
7456 WIPF1 9935 MAFB 0.395521
7405 UVRAG 990 CDC6 -0.395286
4212 MEIS2 4781 NFIB 0.395199
1003 CDH5 57493 HEG1 0.395182
3489 IGFBP6 57124 CD248 0.395164
1307 COL16A1 23397 NCAPH -0.395119
471 ATIC 7203 CCT3 0.395106
26515 TIMM10B 64080 RBKS 0.395095
4638 MYLK 7122 CLDN5 0.395084
2532 DARC 715 C1R 0.395078
51067 YARS2 64061 TSPYL2 -0.395006
2318 FLNC 7059 THBS3 0.394965
23512 SUZ12 54906 FAM208B 0.394814
11167 FSTL1 6275 S100A4 0.394789
28978 TMEM14A 7942 TFEB -0.394721
25999 CLIP3 9188 DDX21 -0.394419
10576 CCT2 28998 MRPL13 0.394162
5125 PCSK5 862 RUNX1T1 0.394011
5050 PAFAH1B3 7260 TSSC1 0.3939
23177 CEP68 55802 DCP1A 0.393858
100287932 TIMM23 51022 GLRX2 0.393853
115207 KCTD12 6925 TCF4 0.393783
1808 DPYSL2 4208 MEF2C 0.393686
219654 ZCCHC24 8406 SRPX 0.393593
51382 ATP6V1D 6733 SRPK2 0.393582
1347 COX7A2 1969 EPHA2 -0.393572
25804 LSM4 5437 POLR2H 0.393537
25959 KANK2 5118 PCOLCE 0.393514
10576 CCT2 10606 PAICS 0.393508
29028 ATAD2 4882 NPR2 -0.393446
6184 RPN1 9601 PDIA4 0.393435
11169 WDHD1 1727 CYB5R3 -0.393374
3479 IGF1 7373 COL14A1 0.393369
3316 HSPB2 8736 MYOM1 0.393308
27089 UQCRQ 4830 NME1 0.393235
2018 EMX2 8082 SSPN 0.393198
79686 LINC00341 9510 ADAMTS1 0.393196
2701 GJA4 3399 ID3 0.393187
10365 KLF2 9497 SLC4A7 -0.393124
11096 ADAMTS5 4212 MEIS2 0.393106
509 ATP5C1 51668 HSPB11 0.393098
10253 SPRY2 23321 TRIM2 0.393097
28998 MRPL13 5187 PER1 -0.393045
10403 NDC80 5241 PGR -0.392929
23683 PRKD3 7220 TRPC1 0.392797
23179 RGL1 3075 CFH 0.392796
5876 RABGGTB 6990 DYNLT3 0.392757
9232 PTTG1 9787 DLGAP5 0.392743
1069 CETN2 60481 ELOVL5 0.392706
6182 MRPL12 9737 GPRASP1 -0.392619
219654 ZCCHC24 25960 GPR124 0.392539
1436 CSF1R 23228 PLCL2 0.392483
23166 STAB1 2534 FYN 0.392321
23125 CAMTA2 311 ANXA11 0.392315
196740 VSTM4 9902 MRC2 0.392298
55110 MAGOHB 79567 FAM65A -0.392208
4267 CD99 6876 TAGLN 0.392201
55651 NHP2 7873 MANF 0.39216
1809 DPYSL3 27345 KCNMB4 0.392128
10245 TIMM17B 1841 DTYMK 0.392076
27346 TMEM97 79686 LINC00341 -0.392067
51388 NIP7 5437 POLR2H 0.391994
51115 FAM82B 55679 LIMS2 -0.391979
5440 POLR2K 64061 TSPYL2 -0.391955
219654 ZCCHC24 8642 DCHS1 0.391947
10417 SPON2 113146 AHNAK2 0.391918
3075 CFH 4692 NDN 0.391915
1759 DNM1 7145 TNS1 0.39172
1366 CLDN7 5531 PPP4C 0.391691
23397 NCAPH 60558 GUF1 0.391676
114897 C1QTNF1 23244 PDS5A -0.391654
25804 LSM4 4830 NME1 0.391646
332 BIRC5 3833 KIFC1 0.391629
54898 ELOVL2 6634 SNRPD3 -0.39162
10651 MTX2 5194 PEX13 0.391578
23328 SASH1 25966 C2CD2 0.391563
23048 FNBP1 6645 SNTB2 0.391531
6591 SNAI2 9839 ZEB2 0.391515
64397 ZFP106 9261 MAPKAPK2 -0.391441
4603 MYBL1 890 CCNA2 0.391432
221061 FAM171A1 221981 THSD7A 0.391291
5737 PTGFR 8082 SSPN 0.391119
25903 OLFML2B 9448 MAP4K4 0.391117
112464 PRKCDBP 3316 HSPB2 0.391084
23345 SYNE1 26137 ZBTB20 0.391039
11117 EMILIN1 30008 EFEMP2 0.390881
10252 SPRY1 677 ZFP36L1 0.390851
1296 COL8A2 1809 DPYSL3 0.390789
11037 STON1 4311 MME 0.390738
3908 LAMA2 9590 AKAP12 0.390652
10659 CELF2 6453 ITSN1 0.390621
5937 RBMS1 6196 RPS6KA2 0.390605
2621 GAS6 5159 PDGFRB 0.390592
11078 TRIOBP 23174 ZCCHC14 0.390566
10617 STAMBP 9184 BUB3 0.390553
4701 NDUFA7 51361 HOOK1 0.390546
23768 FLRT2 3479 IGF1 0.390526
2122 MECOM 2308 FOXO1 0.390521
10592 SMC2 26586 CKAP2 0.390397
1678 TIMM8A 86 ACTL6A 0.390319
11117 EMILIN1 4638 MYLK 0.390286
1632 ECI1 6182 MRPL12 0.390283
11116 FGFR1OP 58190 CTDSP1 -0.39018
1725 DHPS 4701 NDUFA7 0.390178
2982 GUCY1A3 311 ANXA11 0.390161
11222 MRPL3 6307 MSMO1 0.390153
5311 PKD2 54861 SNRK 0.389973
10478 SLC25A17 51296 SLC15A3 -0.389952
84159 ARID5B 9510 ADAMTS1 0.389833
11339 OIP5 55872 PBK 0.389825
79023 NUP37 9184 BUB3 0.389788
10979 FERMT2 2012 EMP1 0.389783
3384 ICAM2 5730 PTGDS 0.389749
10615 SPAG5 9493 KIF23 0.389723
51382 ATP6V1D 9322 TRIP10 -0.389691
112464 PRKCDBP 9053 MAP7 -0.389652
27258 LSM3 51002 TPRKB 0.389484
25959 KANK2 9710 KIAA0355 0.389466
10813 UTP14A 23624 CBLC 0.389427
51668 HSPB11 6782 HSPA13 0.389422
8082 SSPN 9467 SH3BP5 0.389404
1842 ECM2 55022 PID1 0.389333
10576 CCT2 509 ATP5C1 0.389327
100188893 TOMM6 5827 PXMP2 0.389289
11346 SYNPO 7450 VWF 0.389252
10535 RNASEH2A 51081 MRPS7 0.389234
4171 MCM2 6241 RRM2 0.38923
22982 DIP2C 23331 TTC28 0.389192
6403 SELP 8322 FZD4 0.38909
10133 OPTN 51696 HECA 0.389087
23266 LPHN2 9639 ARHGEF10 0.389083
9319 TRIP13 9928 KIF14 0.38904
5325 PLAGL1 6453 ITSN1 0.38896
23331 TTC28 26137 ZBTB20 0.388914
4072 EPCAM 5194 PEX13 0.388898
9697 TRAM2 9945 GFPT2 0.388884
115207 KCTD12 3075 CFH 0.388865
6993 DYNLT1 7295 TXN 0.388699
10257 ABCC4 9770 RASSF2 0.388606
4175 MCM6 9055 PRC1 0.388584
8418 CMAHP 9368 SLC9A3R1 -0.388545
5241 PGR 6634 SNRPD3 -0.388481
10252 SPRY1 57088 PLSCR4 0.388474
80760 ITIH5 857 CAV1 0.388446
4638 MYLK 5159 PDGFRB 0.38835
26255 PTTG3P 64689 GORASP1 -0.388266
25937 WWTR1 4628 MYH10 0.388205
51454 GULP1 9444 QKI 0.388055
29015 SLC43A3 404672 GTF2H5 -0.388035
10659 CELF2 6925 TCF4 0.387954
54551 MAGEL2 8522 GAS7 0.38795
4015 LOX 4969 OGN 0.387861
29789 OLA1 4709 NDUFB3 0.387762
11188 NISCH 64061 TSPYL2 0.387672
23560 GTPBP4 29789 OLA1 0.387663
2199 FBLN2 221749 PXDC1 0.387618
6453 ITSN1 8082 SSPN 0.387502
55651 NHP2 79633 FAT4 -0.387473
51063 CALHM2 7048 TGFBR2 0.387461
10440 TIMM17A 6307 MSMO1 0.387447
81873 ARPC5L 9627 SNCAIP -0.387392
1901 S1PR1 79812 MMRN2 0.387344
27230 SERP1 79624 C6orf211 0.387276
2192 FBLN1 5654 HTRA1 0.387253
55022 PID1 8406 SRPX 0.387218
2199 FBLN2 5159 PDGFRB 0.387127
1601 DAB2 558 AXL 0.387064
25960 GPR124 8406 SRPX 0.386954
3426 CFI 5627 PROS1 0.386941
11171 STRAP 51067 YARS2 0.386928
6241 RRM2 701 BUB1B 0.386899
27122 DKK3 6876 TAGLN 0.386711
2908 NR3C1 84159 ARID5B 0.386676
3075 CFH 6275 S100A4 0.386621
1727 CYB5R3 2621 GAS6 0.38662
5549 PRELP 58478 ENOPH1 -0.386563
9444 QKI 9839 ZEB2 0.386523
23414 ZFPM2 9448 MAP4K4 0.386521
2308 FOXO1 5813 PURA 0.386519
5730 PTGDS 9 NAT1 -0.386496
1278 COL1A2 1289 COL5A1 0.386461
23266 LPHN2 9839 ZEB2 0.386346
29901 SAC3D1 3014 H2AFX 0.386325
1969 EPHA2 4701 NDUFA7 -0.386324
891 CCNB1 9837 GINS1 0.386292
2078 ERG 7145 TNS1 0.386236
10395 DLC1 8639 AOC3 0.386136
8406 SRPX 9639 ARHGEF10 0.386054
3075 CFH 6387 CXCL12 0.385978
231 AKR1B1 55819 RNF130 0.385949
51659 GINS2 79019 CENPM 0.385853
5919 RARRES2 6275 S100A4 0.38581
4345 CD200 7220 TRPC1 0.385727
58494 JAM2 6925 TCF4 0.385685
4162 MCAM 57493 HEG1 0.385639
1191 CLU 8648 NCOA1 0.385574
11171 STRAP 5440 POLR2K 0.385552
1289 COL5A1 50509 COL5A3 0.385378
10535 RNASEH2A 25924 MYRIP -0.385332
11170 FAM107A 2764 GMFB -0.38533
1634 DCN 3075 CFH 0.385306
11167 FSTL1 23452 ANGPTL2 0.385269
2114 ETS2 7048 TGFBR2 0.385233
27230 SERP1 908 CCT6A 0.385213
219654 ZCCHC24 4692 NDN 0.385195
10916 MAGED2 644 BLVRA 0.385154
1556 CYP2B7P1 4528 MTIF2 -0.385113
2122 MECOM 25960 GPR124 0.385
5360 PLTP 6240 RRM1 -0.384998
5440 POLR2K 55039 TRMT12 0.384993
4907 NT5E 6387 CXCL12 0.384928
11222 MRPL3 27230 SERP1 0.384922
274 BIN1 28969 BZW2 -0.384919
23102 TBC1D2B 64397 ZFP106 0.384871
30846 EHD2 56902 PNO1 -0.384841
6634 SNRPD3 7374 UNG 0.384833
10884 MRPS30 1345 COX6C 0.384819
1805 DPT 5764 PTN 0.384816
1376 CPT2 55720 TSR1 0.384805
196740 VSTM4 80781 COL18A1 0.384773
7965 AIMP2 9687 GREB1 -0.384712
1727 CYB5R3 2199 FBLN2 0.38468
11037 STON1 51454 GULP1 0.384574
27346 TMEM97 51155 HN1 0.384555
23371 TENC1 23645 PPP1R15A 0.384493
11335 CBX3 7336 UBE2V2 0.384478
25960 GPR124 284119 PTRF 0.384234
11078 TRIOBP 2318 FLNC 0.38423
23024 PDZRN3 83716 CRISPLD2 0.384077
1289 COL5A1 1809 DPYSL3 0.383981
10656 KHDRBS3 27333 GOLIM4 0.383975
10482 NXF1 58190 CTDSP1 0.383962
57088 PLSCR4 9444 QKI 0.383913
2037 EPB41L2 6474 SHOX2 0.383834
2195 FAT1 26137 ZBTB20 0.383791
23560 GTPBP4 51067 YARS2 0.383787
4015 LOX 51226 COPZ2 0.383716
2287 FKBP3 2764 GMFB 0.383714
10457 GPNMB 2517 FUCA1 0.383712
58495 OVOL2 5918 RARRES1 -0.383687
1902 LPAR1 4969 OGN 0.383653
4330 MN1 5157 PDGFRL 0.383648
115207 KCTD12 2669 GEM 0.383646
64123 ELTD1 90865 IL33 0.38361
1513 CTSK 6678 SPARC 0.383605
NA NA 9510 ADAMTS1 -0.383599
11170 FAM107A 9322 TRIP10 0.383509
22873 DZIP1 25975 EGFL6 0.383429
3426 CFI 51299 NRN1 0.383357
51491 NOP16 7295 TXN 0.383351
1033 CDKN3 64151 NCAPG 0.383325
79776 ZFHX4 9697 TRAM2 0.383311
116039 OSR2 3206 HOXA10 0.383226
23331 TTC28 7291 TWIST1 0.383222
5138 PDE2A 7048 TGFBR2 0.383185
2079 ERH 51382 ATP6V1D 0.383048
221395 GPR116 5175 PECAM1 0.383043
10763 NES 55114 ARHGAP17 0.382949
4173 MCM4 56992 KIF15 0.38294
54587 MXRA8 8839 WISP2 0.382904
2012 EMP1 2059 EPS8 0.382844
11078 TRIOBP 80212 CCDC92 0.3827
4175 MCM6 54892 NCAPG2 0.382683
11170 FAM107A 650 BMP2 0.382596
857 CAV1 8611 PPAP2A 0.382463
113146 AHNAK2 23452 ANGPTL2 0.382357
1634 DCN 4907 NT5E 0.382317
2114 ETS2 8639 AOC3 0.382313
10417 SPON2 4330 MN1 0.382305
1466 CSRP2 8611 PPAP2A 0.382291
1347 COX7A2 27089 UQCRQ 0.382241
1347 COX7A2 51373 MRPS17 0.38224
10615 SPAG5 9700 ESPL1 0.382203
3108 HLA-DMA 54504 CPVL 0.382102
2189 FANCG 54840 APTX 0.381893
90865 IL33 9452 ITM2A 0.381886
55384 MEG3 55706 TMEM48 -0.381792
54504 CPVL 5641 LGMN 0.381778
11167 FSTL1 301 ANXA1 0.381775
7122 CLDN5 9647 PPM1F 0.381749
1727 CYB5R3 58190 CTDSP1 0.381707
27346 TMEM97 4072 EPCAM 0.381674
55165 CEP55 9133 CCNB2 0.381624
2192 FBLN1 23452 ANGPTL2 0.381611
9232 PTTG1 983 CDK1 0.381574
11170 FAM107A 28969 BZW2 -0.38156
4223 MEOX2 9452 ITM2A 0.38153
2669 GEM 3479 IGF1 0.381521
23452 ANGPTL2 5157 PDGFRL 0.381388
11130 ZWINT 9055 PRC1 0.381343
650 BMP2 9638 FEZ1 0.381268
10592 SMC2 4175 MCM6 0.381255
23560 GTPBP4 27230 SERP1 0.381183
5649 RELN 650 BMP2 0.381074
9768 KIAA0101 9787 DLGAP5 0.381033
1727 CYB5R3 9902 MRC2 0.380987
4919 ROR1 6474 SHOX2 0.380951
10417 SPON2 23102 TBC1D2B 0.380927
1289 COL5A1 25903 OLFML2B 0.380766
10923 SUB1 79624 C6orf211 0.380586
4330 MN1 4628 MYH10 0.380559
4692 NDN 8406 SRPX 0.380499
10560 SLC19A2 23244 PDS5A 0.38048
4830 NME1 51022 GLRX2 0.380462
5583 PRKCH 7083 TK1 -0.380404
28978 TMEM14A 6990 DYNLT3 0.380341
1759 DNM1 80212 CCDC92 0.380338
6182 MRPL12 80097 MZT2B 0.379976
287 ANK2 54810 GIPC2 0.379896
5125 PCSK5 55701 ARHGEF40 0.379684
1808 DPYSL2 3075 CFH 0.379672
467 ATF3 7538 ZFP36 0.379661
5654 HTRA1 56944 OLFML3 0.379597
2949 GSTM5 5737 PTGFR 0.379542
79953 SYNDIG1 8038 ADAM12 0.379541
2764 GMFB 55110 MAGOHB 0.379465
5437 POLR2H 9533 POLR1C 0.379433
219654 ZCCHC24 23452 ANGPTL2 0.37938
710 SERPING1 716 C1S 0.379301
11167 FSTL1 2009 EML1 0.379274
104 ADARB1 7942 TFEB 0.379114
27202 GPR77 4733 DRG1 -0.37911
10417 SPON2 30008 EFEMP2 0.379067
30008 EFEMP2 9902 MRC2 0.379061
55353 LAPTM4B 79624 C6orf211 0.379052
10979 FERMT2 27122 DKK3 0.378987
10659 CELF2 28977 MRPL42 -0.378982
10516 FBLN5 4239 MFAP4 0.378966
10653 SPINT2 5194 PEX13 0.378906
221981 THSD7A 6934 TCF7L2 0.378876
2287 FKBP3 27258 LSM3 0.378827
2791 GNG11 3908 LAMA2 0.378612
54662 TBC1D13 6403 SELP 0.37854
10576 CCT2 10653 SPINT2 0.378358
10651 MTX2 10653 SPINT2 0.378289
6387 CXCL12 8611 PPAP2A 0.378273
10478 SLC25A17 64795 RMND5A 0.378252
51063 CALHM2 716 C1S 0.378229
63933 CCDC90A 8600 TNFSF11 -0.378193
11346 SYNPO 9353 SLIT2 0.37819
23166 STAB1 3384 ICAM2 0.378178
5187 PER1 81579 PLA2G12A -0.378099
56954 NIT2 8624 PSMG1 0.378039
10576 CCT2 5194 PEX13 0.378025
79188 TMEM43 8351 HIST1H3D -0.378003
23024 PDZRN3 6387 CXCL12 0.377996
5209 PFKFB3 7262 PHLDA2 0.377943
10231 RCAN2 25960 GPR124 0.377916
771 CA12 9 NAT1 0.37791
2114 ETS2 54873 PALMD 0.377894
64784 CRTC3 9510 ADAMTS1 0.37788
1601 DAB2 57125 PLXDC1 0.377793
868 CBLB 9693 RAPGEF2 0.377654
25800 SLC39A6 56521 DNAJC12 0.377598
51514 DTL 9319 TRIP13 0.377529
5243 ABCB1 9627 SNCAIP 0.377525
27095 TRAPPC3 5437 POLR2H 0.377518
187 APLNR 22918 CD93 0.377515
56521 DNAJC12 9184 BUB3 0.377504
9319 TRIP13 9700 ESPL1 0.377498
11130 ZWINT 79801 SHCBP1 0.377465
26137 ZBTB20 56902 PNO1 -0.377456
10395 DLC1 8613 PPAP2B 0.377366
23204 ARL6IP1 25900 IFFO1 -0.37736
10628 TXNIP 7048 TGFBR2 0.377359
27095 TRAPPC3 403 ARL3 0.377251
2078 ERG 4162 MCAM 0.377138
25960 GPR124 56521 DNAJC12 -0.377108
1316 KLF6 467 ATF3 0.377084
11346 SYNPO 51115 FAM82B -0.377069
25802 LMOD1 5110 PCMT1 -0.377038
7203 CCT3 79077 DCTPP1 0.37702
4005 LMO2 7123 CLEC3B 0.377
30846 EHD2 4072 EPCAM -0.376996
2254 FGF9 650 BMP2 0.376869
10482 NXF1 11169 WDHD1 -0.376757
10170 DHRS9 2350 FOLR2 0.376706
55701 ARHGEF40 9467 SH3BP5 0.376681
10418 SPON1 51226 COPZ2 0.37668
11169 WDHD1 1191 CLU -0.376679
11130 ZWINT 3925 STMN1 0.376663
5176 SERPINF1 54587 MXRA8 0.376525
4830 NME1 908 CCT6A 0.376472
219654 ZCCHC24 83700 JAM3 0.37647
29095 ORMDL2 8270 LAGE3 0.376458
1408 CRY2 3838 KPNA2 -0.376413
23179 RGL1 6474 SHOX2 0.376358
4173 MCM4 51659 GINS2 0.376325
2308 FOXO1 5797 PTPRM 0.376314
65981 CAPRIN2 84809 CROCCP2 0.376304
2532 DARC 5730 PTGDS 0.376287
28966 SNX24 81544 GDPD5 -0.376286
1736 DKC1 29015 SLC43A3 -0.37617
1033 CDKN3 51514 DTL 0.376144
3912 LAMB1 57493 HEG1 0.376128
55686 MREG 81544 GDPD5 -0.376126
28977 MRPL42 56902 PNO1 0.376046
10000 AKT3 2615 LRRC32 0.375946
29095 ORMDL2 78988 MRP63 0.375909
2078 ERG 7048 TGFBR2 0.375845
10483 SEC23B 23244 PDS5A 0.375818
55686 MREG 650 BMP2 -0.375753
27101 CACYBP 7145 TNS1 -0.375751
3426 CFI 6387 CXCL12 0.375697
3908 LAMA2 5311 PKD2 0.375695
51285 RASL12 5243 ABCB1 0.375692
23090 ZNF423 4811 NID1 0.37569
9319 TRIP13 9787 DLGAP5 0.375656
22873 DZIP1 79776 ZFHX4 0.375599
3479 IGF1 4015 LOX 0.37551
26249 KLHL3 51022 GLRX2 -0.375503
100287932 TIMM23 28998 MRPL13 0.375489
4330 MN1 80206 FHOD3 0.375452
23331 TTC28 667 DST 0.375405
1292 COL6A2 710 SERPING1 0.375361
26002 MOXD1 3357 HTR2B 0.375353
10482 NXF1 6376 CX3CL1 0.375282
7874 USP7 9533 POLR1C 0.375251
26255 PTTG3P 9533 POLR1C -0.375191
3726 JUNB 467 ATF3 0.375111
6421 SFPQ 81544 GDPD5 -0.375105
2734 GLG1 8613 PPAP2B 0.37508
23683 PRKD3 9444 QKI 0.374978
1805 DPT 4239 MFAP4 0.374971
27351 DESI1 79365 BHLHE41 -0.374925
8335 HIST1H2AB 8366 HIST1H4B 0.374918
284119 PTRF 9353 SLIT2 0.37491
10651 MTX2 6596 HLTF 0.374867
23024 PDZRN3 9700 ESPL1 -0.374866
6634 SNRPD3 7295 TXN 0.374717
2009 EML1 8434 RECK 0.374708
1292 COL6A2 5159 PDGFRB 0.374693
5825 ABCD3 6240 RRM1 0.374626
5157 PDGFRL 716 C1S 0.37461
7767 ZNF224 8848 TSC22D1 -0.374584
27345 KCNMB4 283298 OLFML1 0.374511
29127 RACGAP1 79682 MLF1IP 0.374492
2287 FKBP3 81579 PLA2G12A 0.374472
2308 FOXO1 8406 SRPX 0.374404
4638 MYLK 8642 DCHS1 0.374364
5118 PCOLCE 57124 CD248 0.374304
120 ADD3 6925 TCF4 0.374297
1805 DPT 3908 LAMA2 0.374294
1842 ECM2 8434 RECK 0.37412
5118 PCOLCE 7059 THBS3 0.374109
2308 FOXO1 26137 ZBTB20 0.37408
100287932 TIMM23 3251 HPRT1 0.374067
3479 IGF1 79695 GALNT12 0.374051
7153 TOP2A 79682 MLF1IP 0.373986
4162 MCAM 51285 RASL12 0.373979
81873 ARPC5L 9368 SLC9A3R1 0.373944
2273 FHL1 5138 PDE2A 0.373871
27202 GPR77 6634 SNRPD3 -0.373842
57124 CD248 9353 SLIT2 0.373806
10535 RNASEH2A 2254 FGF9 -0.373777
54816 ZNF280D 993 CDC25A -0.373765
2308 FOXO1 79686 LINC00341 0.373761
1805 DPT 2192 FBLN1 0.373707
23204 ARL6IP1 5111 PCNA 0.373605
29095 ORMDL2 4709 NDUFB3 0.373579
11335 CBX3 5440 POLR2K 0.37356
5125 PCSK5 7291 TWIST1 0.373399
10628 TXNIP 9353 SLIT2 0.373291
5860 QDPR 9053 MAP7 0.37328
51651 PTRH2 79833 GEMIN6 0.373243
2701 GJA4 4162 MCAM 0.373173
25802 LMOD1 348995 NUP43 -0.373136
27075 TSPAN13 5440 POLR2K 0.373079
53829 P2RY13 8351 HIST1H3D -0.373061
1063 CENPF 23594 ORC6 0.372989
2059 EPS8 8935 SKAP2 0.372959
26353 HSPB8 467 ATF3 0.372939
10651 MTX2 3015 H2AFZ 0.372843
10979 FERMT2 301 ANXA1 0.372805
80310 PDGFD 9590 AKAP12 0.372799
4205 MEF2A 54861 SNRK 0.372749
1808 DPYSL2 79686 LINC00341 0.372677
1474 CST6 23272 FAM208A -0.372592
27345 KCNMB4 4487 MSX1 0.37254
2114 ETS2 678 ZFP36L2 0.372475
23177 CEP68 26137 ZBTB20 0.372352
4692 NDN 57124 CD248 0.372348
10365 KLF2 3726 JUNB 0.372293
22915 MMRN1 90865 IL33 0.372285
23560 GTPBP4 908 CCT6A 0.372281
54922 RASIP1 55603 FAM46A 0.372245
219654 ZCCHC24 53826 FXYD6 0.372245
1634 DCN 6424 SFRP4 0.372234
79776 ZFHX4 8522 GAS7 0.372228
11065 UBE2C 2189 FANCG 0.372127
4035 LRP1 4638 MYLK 0.372121
10234 LRRC17 10418 SPON1 0.372077
23460 ABCA6 908 CCT6A -0.372014
1727 CYB5R3 4638 MYLK 0.371958
10245 TIMM17B 23624 CBLC 0.371948
6387 CXCL12 6867 TACC1 0.371947
1736 DKC1 52 ACP1 0.371878
2532 DARC 730 C7 0.371835
54478 FAM64A 7083 TK1 0.371814
23560 GTPBP4 348995 NUP43 0.37179
8742 TNFSF12 9353 SLIT2 0.371745
2935 GSPT1 728392 LOC728392 -0.37172
558 AXL 83468 GLT8D2 0.371714
11222 MRPL3 51067 YARS2 0.371702
79365 BHLHE41 8508 NIPSNAP1 -0.371655
10628 TXNIP 4005 LMO2 0.371628
3925 STMN1 8836 GGH 0.37161
1809 DPYSL3 64359 NXN 0.371604
10483 SEC23B 10763 NES -0.371589
1805 DPT 4907 NT5E 0.371531
23125 CAMTA2 2734 GLG1 0.371435
2305 FOXM1 332 BIRC5 0.371405
54816 ZNF280D 7873 MANF -0.37139
10395 DLC1 1727 CYB5R3 0.371378
1307 COL16A1 23768 FLRT2 0.371366
5050 PAFAH1B3 894 CCND2 -0.371349
30008 EFEMP2 55742 PARVA 0.371344
23397 NCAPH 55355 HJURP 0.371339
5175 PECAM1 7450 VWF 0.371327
51421 AMOTL2 8082 SSPN 0.371224
26586 CKAP2 7704 ZBTB16 -0.371157
4830 NME1 5202 PFDN2 0.371144
11346 SYNPO 9647 PPM1F 0.37113
23768 FLRT2 4692 NDN 0.371121
1028 CDKN1C 715 C1R 0.371064
54796 BNC2 8522 GAS7 0.371038
1759 DNM1 2318 FLNC 0.371004
1307 COL16A1 4638 MYLK 0.370962
115290 FBXO17 4919 ROR1 0.370904
23452 ANGPTL2 5118 PCOLCE 0.370884
23048 FNBP1 972 CD74 0.370876
10560 SLC19A2 9184 BUB3 0.370859
4173 MCM4 79695 GALNT12 -0.370835
29095 ORMDL2 7798 LUZP1 -0.370828
283298 OLFML1 55022 PID1 0.370794
54539 NDUFB11 55651 NHP2 0.370791
55679 LIMS2 9647 PPM1F 0.370781
4602 MYB 7227 TRPS1 0.370702
27202 GPR77 429 ASCL1 0.370663
221395 GPR116 23175 LPIN1 0.370635
2869 GRK5 51285 RASL12 0.370611
1164 CKS2 7295 TXN 0.370561
5157 PDGFRL 8082 SSPN 0.370538
113146 AHNAK2 6678 SPARC 0.370444
4692 NDN 55742 PARVA 0.370389
3479 IGF1 5737 PTGFR 0.370376
26249 KLHL3 29095 ORMDL2 -0.370367
862 RUNX1T1 9353 SLIT2 0.370364
25960 GPR124 5325 PLAGL1 0.37036
25854 FAM149A 4094 MAF 0.370359
2287 FKBP3 509 ATP5C1 0.37035
1347 COX7A2 51651 PTRH2 0.370349
26973 CHORDC1 64377 CHST8 -0.370306
4638 MYLK 5979 RET -0.370253
3161 HMMR 55215 FANCI 0.370176
23560 GTPBP4 9868 TOMM70A 0.370076
10979 FERMT2 25937 WWTR1 0.37005
10417 SPON2 55701 ARHGEF40 0.37005
1289 COL5A1 5118 PCOLCE 0.369983
51696 HECA 54861 SNRK 0.369897
26137 ZBTB20 55084 SOBP 0.369824
8335 HIST1H2AB 8508 NIPSNAP1 0.3698
4733 DRG1 6634 SNRPD3 0.369761
55039 TRMT12 79818 ZNF552 0.369736
11078 TRIOBP 6782 HSPA13 -0.3697
150 ADRA2A 4281 MID1 0.369625
11167 FSTL1 3908 LAMA2 0.369622
6403 SELP 9627 SNCAIP 0.36958
11346 SYNPO 7145 TNS1 0.369578
1436 CSF1R 9770 RASSF2 0.369526
11130 ZWINT 29127 RACGAP1 0.369501
7424 VEGFC 9639 ARHGEF10 0.369499
23543 RBFOX2 25959 KANK2 0.369472
187 APLNR 2000 ELF4 0.369463
7283 TUBG1 9737 GPRASP1 -0.369449
11167 FSTL1 5176 SERPINF1 0.369403
7203 CCT3 81873 ARPC5L 0.36931
6596 HLTF 7323 UBE2D3 0.369294
10516 FBLN5 1410 CRYAB 0.369294
27101 CACYBP 85236 HIST1H2BK 0.369287
2 A2M 54873 PALMD 0.369172
22841 RAB11FIP2 3014 H2AFX -0.369102
10651 MTX2 11222 MRPL3 0.369096
1102 RCBTB2 9590 AKAP12 0.369052
219654 ZCCHC24 5764 PTN 0.369043
22841 RAB11FIP2 9655 SOCS5 0.36903
25960 GPR124 79776 ZFHX4 0.368976
23244 PDS5A 84914 ZNF587 0.368968
4215 MAP3K3 58190 CTDSP1 0.368935
11170 FAM107A 27230 SERP1 -0.368901
1717 DHCR7 3014 H2AFX 0.368883
2308 FOXO1 6934 TCF7L2 0.368867
4208 MEF2C 54810 GIPC2 0.368846
1901 S1PR1 22918 CD93 0.368769
55165 CEP55 701 BUB1B 0.368757
23328 SASH1 26468 LHX6 0.368725
22982 DIP2C 79776 ZFHX4 0.368712
11096 ADAMTS5 221981 THSD7A 0.368707
3376 IARS 4733 DRG1 0.36866
4172 MCM3 6421 SFPQ 0.368651
1316 KLF6 23166 STAB1 0.368611
23683 PRKD3 8434 RECK 0.368599
23048 FNBP1 26515 TIMM10B -0.368536
51002 TPRKB 79023 NUP37 0.368421
23244 PDS5A 55759 WDR12 0.368385
23266 LPHN2 81578 COL21A1 0.368376
25937 WWTR1 55752 SEPT11 0.368333
4692 NDN 9590 AKAP12 0.36833
3838 KPNA2 908 CCT6A 0.368296
10245 TIMM17B 9533 POLR1C 0.36821
4345 CD200 5202 PFDN2 -0.368203
3148 HMGB2 4085 MAD2L1 0.368194
64795 RMND5A 6645 SNTB2 -0.368114
1292 COL6A2 9902 MRC2 0.368065
11096 ADAMTS5 9448 MAP4K4 0.368055
116039 OSR2 23452 ANGPTL2 0.368033
142 PARP1 4311 MME -0.36795
22998 LIMCH1 23421 ITGB3BP 0.367851
55114 ARHGAP17 58478 ENOPH1 -0.367755
10979 FERMT2 9781 RNF144A 0.367693
51063 CALHM2 58494 JAM2 0.367691
5627 PROS1 83700 JAM3 0.367651
10181 RBM5 10482 NXF1 0.367521
3832 KIF11 6790 AURKA 0.36751
10979 FERMT2 800 CALD1 0.367462
2701 GJA4 83483 PLVAP 0.367376
3384 ICAM2 53827 FXYD5 0.367369
30968 STOML2 7371 UCK2 0.367299
23397 NCAPH 259266 ASPM 0.367274
25959 KANK2 53826 FXYD6 0.367269
83716 CRISPLD2 9448 MAP4K4 0.367194
2034 EPAS1 7145 TNS1 0.367182
308 ANXA5 54504 CPVL 0.367174
10923 SUB1 27230 SERP1 0.367143
25966 C2CD2 7026 NR2F2 0.367052
10486 CAP2 5425 POLD2 -0.36696
27290 SPINK4 429 ASCL1 0.366934
22998 LIMCH1 8382 NME5 0.366827
6376 CX3CL1 678 ZFP36L2 0.366803
8611 PPAP2A 9590 AKAP12 0.366704
1028 CDKN1C 11346 SYNPO 0.366675
1809 DPYSL3 4330 MN1 0.366641
5730 PTGDS 6240 RRM1 -0.366627
115207 KCTD12 5737 PTGFR 0.366607
9212 AURKB 9261 MAPKAPK2 0.366558
4239 MFAP4 8532 CPZ 0.366513
11067 C10orf10 23244 PDS5A -0.366471
114897 C1QTNF1 5440 POLR2K -0.36647
81579 PLA2G12A 90141 EFCAB11 0.36642
9184 BUB3 9322 TRIP10 -0.366412
54708 MARCH5 64795 RMND5A 0.366401
4046 LSP1 4215 MAP3K3 0.3664
3925 STMN1 8648 NCOA1 -0.366329
27109 ATP5S 53340 SPA17 0.366302
23397 NCAPH 332 BIRC5 0.366302
1102 RCBTB2 9079 LDB2 0.366167
23371 TENC1 58478 ENOPH1 -0.36614
55299 BRIX1 58478 ENOPH1 0.366117
100287932 TIMM23 9601 PDIA4 0.366105
3014 H2AFX 993 CDC25A 0.366092
54861 SNRK 7026 NR2F2 0.366005
404672 GTF2H5 51373 MRPS17 0.365976
4337 MOCS1 7942 TFEB 0.365938
10797 MTHFD2 23560 GTPBP4 0.365913
10395 DLC1 2308 FOXO1 0.365902
1601 DAB2 4286 MITF 0.365834
259266 ASPM 9768 KIAA0101 0.365803
55215 FANCI 8914 TIMELESS 0.365742
10482 NXF1 2034 EPAS1 0.365682
10123 ARL4C 716 C1S 0.365605
23272 FAM208A 7260 TSSC1 -0.365518
10923 SUB1 6993 DYNLT1 0.365502
54478 FAM64A 8366 HIST1H4B 0.365491
27230 SERP1 28998 MRPL13 0.365469
10457 GPNMB 1368 CPM 0.365463
28978 TMEM14A 55110 MAGOHB 0.365461
7112 TMPO 7444 VRK2 0.36545
10440 TIMM17A 7942 TFEB -0.365406
1102 RCBTB2 3833 KIFC1 -0.365394
650 BMP2 85360 SYDE1 0.365353
113146 AHNAK2 55084 SOBP 0.365332
287 ANK2 4701 NDUFA7 -0.365294
23179 RGL1 58494 JAM2 0.365251
24137 KIF4A 9319 TRIP13 0.36521
22881 ANKRD6 55744 COA1 -0.365208
55701 ARHGEF40 9902 MRC2 0.365135
3384 ICAM2 9647 PPM1F 0.364975
25924 MYRIP 9627 SNCAIP 0.364967
26515 TIMM10B 28978 TMEM14A 0.36495
1687 DFNA5 9770 RASSF2 0.364925
5159 PDGFRB 54587 MXRA8 0.364909
10874 NMU 2717 GLA -0.364853
3833 KIFC1 79023 NUP37 -0.364812
51081 MRPS7 7260 TSSC1 0.364731
54861 SNRK 9710 KIAA0355 0.364716
4638 MYLK 58190 CTDSP1 0.364617
6776 STAT5A 678 ZFP36L2 0.364616
716 C1S 7291 TWIST1 0.364596
1307 COL16A1 4692 NDN 0.364556
23244 PDS5A 5471 PPAT 0.364521
54662 TBC1D13 92689 FAM114A1 -0.364504
2273 FHL1 80760 ITIH5 0.364492
6421 SFPQ 6634 SNRPD3 0.364468
2534 FYN 29789 OLA1 -0.364454
1634 DCN 301 ANXA1 0.364427
51651 PTRH2 78988 MRP63 0.364395
219654 ZCCHC24 55701 ARHGEF40 0.364379
23414 ZFPM2 4811 NID1 0.364255
56954 NIT2 80273 GRPEL1 0.364169
56944 OLFML3 6678 SPARC 0.36415
55355 HJURP 64151 NCAPG 0.364112
8821 INPP4B 9261 MAPKAPK2 -0.364075
5125 PCSK5 8082 SSPN 0.36406
7336 UBE2V2 7942 TFEB -0.363829
11169 WDHD1 3161 HMMR 0.363801
116039 OSR2 25960 GPR124 0.363774
2305 FOXM1 24137 KIF4A 0.36371
142 PARP1 51022 GLRX2 0.363608
5932 RBBP8 8382 NME5 0.363606
4175 MCM6 5427 POLE2 0.363558
5654 HTRA1 9935 MAFB 0.363527
23266 LPHN2 54861 SNRK 0.363509
10365 KLF2 2701 GJA4 0.363463
429 ASCL1 5241 PGR 0.363446
3316 HSPB2 55281 TMEM140 0.363418
1601 DAB2 8416 ANXA9 -0.36339
2350 FOLR2 55281 TMEM140 0.363366
114897 C1QTNF1 1316 KLF6 0.363356
27230 SERP1 8562 DENR 0.363327
2192 FBLN1 3479 IGF1 0.363309
22877 MLXIP 83439 TCF7L1 0.363264
27290 SPINK4 54995 OXSM -0.36325
23102 TBC1D2B 5159 PDGFRB 0.363226
10535 RNASEH2A 471 ATIC 0.363221
23170 TTLL12 7083 TK1 0.363211
1366 CLDN7 7203 CCT3 0.363203
4281 MID1 79077 DCTPP1 -0.363147
104 ADARB1 8742 TNFSF12 0.363145
10560 SLC19A2 5825 ABCD3 0.363096
10979 FERMT2 5311 PKD2 0.363034
150 ADRA2A 3426 CFI 0.363023
10628 TXNIP 115207 KCTD12 0.363008
25999 CLIP3 81544 GDPD5 0.362984
115207 KCTD12 8611 PPAP2A 0.362983
4306 NR3C2 9737 GPRASP1 0.362928
11167 FSTL1 1805 DPT 0.362904
25802 LMOD1 6421 SFPQ -0.3629
24137 KIF4A 3161 HMMR 0.362827
4907 NT5E 6935 ZEB1 0.362796
51299 NRN1 7122 CLDN5 0.362759
4085 MAD2L1 891 CCNB1 0.362683
10576 CCT2 10651 MTX2 0.362653
11004 KIF2C 332 BIRC5 0.36265
10659 CELF2 1102 RCBTB2 0.362639
533 ATP6V0B 6840 SVIL -0.362563
29789 OLA1 51022 GLRX2 0.36252
150759 LINC00342 84809 CROCCP2 0.362519
5437 POLR2H 7203 CCT3 0.362499
1466 CSRP2 6867 TACC1 0.362464
114897 C1QTNF1 55384 MEG3 0.362441
1958 EGR1 2353 FOS 0.362374
6183 MRPS12 6429 SRSF4 -0.362204
5627 PROS1 7048 TGFBR2 0.362184
4638 MYLK 9353 SLIT2 0.362135
10231 RCAN2 4281 MID1 0.362104
1601 DAB2 9697 TRAM2 0.362056
112464 PRKCDBP 2199 FBLN2 0.362047
11051 NUDT21 63933 CCDC90A 0.362013
51022 GLRX2 51651 PTRH2 0.362004
27235 COQ2 5111 PCNA 0.361973
29028 ATAD2 891 CCNB1 0.361952
51203 NUSAP1 9319 TRIP13 0.361899
1513 CTSK 6424 SFRP4 0.361863
84809 CROCCP2 868 CBLB 0.361833
1102 RCBTB2 23180 RFTN1 0.361808
7153 TOP2A 9133 CCNB2 0.361774
4330 MN1 7059 THBS3 0.36174
11065 UBE2C 55165 CEP55 0.36171
5471 PPAT 83638 C11orf68 -0.361703
10181 RBM5 11188 NISCH 0.361563
3149 HMGB3 5111 PCNA 0.361539
54539 NDUFB11 5931 RBBP7 0.361495
5125 PCSK5 80760 ITIH5 0.361477
29957 SLC25A24 54816 ZNF280D 0.361469
27345 KCNMB4 54551 MAGEL2 0.361436
2487 FRZB 4208 MEF2C 0.361399
1410 CRYAB 80760 ITIH5 0.361396
1058 CENPA 9319 TRIP13 0.361394
2078 ERG 51299 NRN1 0.361344
64784 CRTC3 8648 NCOA1 0.361343
22873 DZIP1 4856 NOV 0.361274
221981 THSD7A 79686 LINC00341 0.361215
1727 CYB5R3 23241 PACS2 0.361189
10245 TIMM17B 1632 ECI1 0.361185
80310 PDGFD 8434 RECK 0.361172
25804 LSM4 3145 HMBS 0.361138
10257 ABCC4 23030 KDM4B -0.361132
23683 PRKD3 4205 MEF2A 0.361081
7419 VDAC3 83460 EMC6 0.36106
6307 MSMO1 7323 UBE2D3 0.36102
55851 PSENEN 7336 UBE2V2 0.360967
23560 GTPBP4 27258 LSM3 0.360927
2869 GRK5 9601 PDIA4 -0.360903
10763 NES 482 ATP1B2 0.36088
54587 MXRA8 6320 CLEC11A 0.360862
27230 SERP1 51067 YARS2 0.360848
11188 NISCH 55110 MAGOHB -0.360799
2619 GAS1 4969 OGN 0.360729
23048 FNBP1 23345 SYNE1 0.360716
5997 RGS2 9510 ADAMTS1 0.36064
55093 WDYHV1 6782 HSPA13 0.360597
2078 ERG 947 CD34 0.360583
2669 GEM 301 ANXA1 0.360566
21 ABCA3 5425 POLD2 0.360543
2619 GAS1 894 CCND2 0.360529
2982 GUCY1A3 51063 CALHM2 0.360526
51816 CECR1 6240 RRM1 -0.360513
23421 ITGB3BP 8532 CPZ -0.360478
1296 COL8A2 2191 FAP 0.360467
3479 IGF1 4239 MFAP4 0.360436
11339 OIP5 9319 TRIP13 0.360429
1058 CENPA 11339 OIP5 0.360351
25926 NOL11 8600 TNFSF11 -0.360335
1347 COX7A2 63933 CCDC90A 0.360319
55679 LIMS2 64061 TSPYL2 0.360291
55851 PSENEN 650 BMP2 -0.360264
11051 NUDT21 9692 KIAA0391 0.360213
653784 MZT2A 7102 TSPAN7 -0.360115
6474 SHOX2 894 CCND2 0.360114
2764 GMFB 5187 PER1 -0.360081
1307 COL16A1 9902 MRC2 0.360027
51067 YARS2 51382 ATP6V1D 0.360007
10969 EBNA1BP2 22948 CCT5 0.359994
5125 PCSK5 9467 SH3BP5 0.359916
11117 EMILIN1 165 AEBP1 0.35988
4215 MAP3K3 9647 PPM1F 0.359841
2935 GSPT1 771 CA12 0.359824
8406 SRPX 857 CAV1 0.359759
6934 TCF7L2 9639 ARHGEF10 0.359728
1969 EPHA2 908 CCT6A -0.359591
2669 GEM 7048 TGFBR2 0.359562
23228 PLCL2 5734 PTGER4 0.359556
64784 CRTC3 678 ZFP36L2 0.359495
55110 MAGOHB 6307 MSMO1 0.359493
55093 WDYHV1 56902 PNO1 0.35946
56954 NIT2 6421 SFPQ 0.359417
60488 MRPS35 6403 SELP -0.359364
150 ADRA2A 6453 ITSN1 0.359319
1736 DKC1 429 ASCL1 -0.359289
4287 ATXN3 5730 PTGDS -0.359269
79624 C6orf211 80273 GRPEL1 0.359191
6732 SRPK1 990 CDC6 0.359182
3075 CFH 8611 PPAP2A 0.359171
10656 KHDRBS3 6424 SFRP4 0.359167
51299 NRN1 83700 JAM3 0.359058
51373 MRPS17 7295 TXN 0.359049
1727 CYB5R3 6586 SLIT3 0.359045
1601 DAB2 85236 HIST1H2BK -0.35904
23624 CBLC 9444 QKI -0.358989
1808 DPYSL2 54861 SNRK 0.358974
56061 UBFD1 667 DST -0.358943
5176 SERPINF1 5919 RARRES2 0.358941
23512 SUZ12 7374 UNG 0.358938
7153 TOP2A 9833 MELK 0.358933
6119 RPA3 6632 SNRPD1 0.358933
51063 CALHM2 7122 CLDN5 0.358847
219654 ZCCHC24 79776 ZFHX4 0.358836
83700 JAM3 8611 PPAP2A 0.35878
1292 COL6A2 4642 MYO1D 0.358759
4747 NEFL 4919 ROR1 0.358724
22841 RAB11FIP2 51155 HN1 -0.358574
10560 SLC19A2 4215 MAP3K3 -0.358555
1069 CETN2 404672 GTF2H5 0.358502
7059 THBS3 9353 SLIT2 0.358434
10979 FERMT2 55022 PID1 0.358391
2487 FRZB 7083 TK1 -0.358387
274 BIN1 58478 ENOPH1 -0.358355
25999 CLIP3 64927 TTC23 0.35833
4830 NME1 55651 NHP2 0.358322
10560 SLC19A2 4072 EPCAM 0.358307
11096 ADAMTS5 2908 NR3C1 0.358297
1842 ECM2 1902 LPAR1 0.358288
11072 DUSP14 3667 IRS1 0.3582
51668 HSPB11 5889 RAD51C 0.358185
4811 NID1 5937 RBMS1 0.358141
221061 FAM171A1 30846 EHD2 0.358135
219654 ZCCHC24 716 C1S 0.358134
1410 CRYAB 4162 MCAM 0.358119
5797 PTPRM 65981 CAPRIN2 0.358109
1808 DPYSL2 57088 PLSCR4 0.358103
6422 SFRP1 7145 TNS1 0.357962
2534 FYN 3108 HLA-DMA 0.357925
6183 MRPS12 65003 MRPL11 0.357894
27122 DKK3 800 CALD1 0.357882
5194 PEX13 8624 PSMG1 0.357842
11001 SLC27A2 9700 ESPL1 0.357805
23683 PRKD3 3014 H2AFX -0.357795
51203 NUSAP1 9787 DLGAP5 0.357778
1069 CETN2 378708 APITD1 0.357765
1164 CKS2 8607 RUVBL1 0.357732
1293 COL6A3 5654 HTRA1 0.357727
4242 MFNG 81579 PLA2G12A -0.357706
2717 GLA 7112 TMPO -0.357706
10551 AGR2 4072 EPCAM 0.357647
2199 FBLN2 710 SERPING1 0.357646
27351 DESI1 54662 TBC1D13 0.357635
7083 TK1 7283 TUBG1 0.357608
5627 PROS1 83716 CRISPLD2 0.357604
1307 COL16A1 2308 FOXO1 0.357589
113146 AHNAK2 8082 SSPN 0.357509
2296 FOXC1 7102 TSPAN7 0.357481
27345 KCNMB4 79776 ZFHX4 0.357472
11116 FGFR1OP 26586 CKAP2 0.357446
1654 DDX3X 7942 TFEB -0.357365
28978 TMEM14A 51382 ATP6V1D 0.357364
10923 SUB1 27101 CACYBP 0.357315
60558 GUF1 9816 URB2 0.357303
29095 ORMDL2 52 ACP1 0.357199
81035 COLEC12 83468 GLT8D2 0.357176
1434 CSE1L 2287 FKBP3 0.357176
10606 PAICS 10730 YME1L1 0.357123
10535 RNASEH2A 51155 HN1 0.35709
1556 CYP2B7P1 79570 NKAIN1 0.357049
3833 KIFC1 993 CDC25A 0.356954
22915 MMRN1 3080 CFHR2 0.356918
64784 CRTC3 83439 TCF7L1 0.356916
28998 MRPL13 79023 NUP37 0.356911
10417 SPON2 5654 HTRA1 0.356828
23204 ARL6IP1 56647 BCCIP 0.356774
55084 SOBP 56616 DIABLO -0.356687
29015 SLC43A3 8821 INPP4B -0.356666
11167 FSTL1 2199 FBLN2 0.356638
114897 C1QTNF1 140885 SIRPA 0.356624
4856 NOV 8555 CDC14B 0.356575
6596 HLTF 9956 HS3ST2 -0.356536
23543 RBFOX2 4638 MYLK 0.356523
2308 FOXO1 5175 PECAM1 0.356516
154 ADRB2 5743 PTGS2 0.356512
4830 NME1 5437 POLR2H 0.356486
23452 ANGPTL2 4487 MSX1 0.356468
29015 SLC43A3 54995 OXSM -0.356423
10874 NMU 11169 WDHD1 0.356399
10257 ABCC4 7083 TK1 -0.356375
10395 DLC1 7450 VWF 0.356365
23090 ZNF423 4330 MN1 0.356351
11170 FAM107A 86 ACTL6A -0.356345
56992 KIF15 8914 TIMELESS 0.356338
10885 WDR3 55299 BRIX1 0.356314
10181 RBM5 150759 LINC00342 0.356307
10659 CELF2 115207 KCTD12 0.356303
10957 PNRC1 7431 VIM 0.356275
11167 FSTL1 3671 ISLR 0.356274
332 BIRC5 9212 AURKB 0.356243
3426 CFI 7048 TGFBR2 0.356229
259266 ASPM 51203 NUSAP1 0.356227
28978 TMEM14A 4072 EPCAM 0.356199
10979 FERMT2 5937 RBMS1 0.356192
55802 DCP1A 64061 TSPYL2 0.356152
25959 KANK2 57493 HEG1 0.356128
5110 PCMT1 5440 POLR2K 0.356101
64795 RMND5A 7112 TMPO 0.356094
5156 PDGFRA 9590 AKAP12 0.356067
27095 TRAPPC3 55651 NHP2 0.355845
55759 WDR12 6776 STAT5A -0.355829
21 ABCA3 64377 CHST8 0.355765
2099 ESR1 2195 FAT1 -0.355755
2078 ERG 5138 PDE2A 0.355712
10516 FBLN5 6422 SFRP1 0.355685
22873 DZIP1 9444 QKI 0.355632
358 AQP1 4162 MCAM 0.355612
23179 RGL1 862 RUNX1T1 0.355577
25854 FAM149A 2806 GOT2 -0.355546
25960 GPR124 862 RUNX1T1 0.355514
221981 THSD7A 51081 MRPS7 -0.355502
7145 TNS1 9647 PPM1F 0.3555
83700 JAM3 9633 MTL5 -0.355463
22998 LIMCH1 60485 SAV1 0.355431
25800 SLC39A6 51227 PIGP 0.355338
11120 BTN2A1 65981 CAPRIN2 0.355333
6732 SRPK1 7112 TMPO 0.355242
1434 CSE1L 27258 LSM3 0.355178
5110 PCMT1 8562 DENR 0.355118
11171 STRAP 51227 PIGP 0.35502
3202 HOXA5 8555 CDC14B 0.355013
30968 STOML2 65003 MRPL11 0.355007
6453 ITSN1 9697 TRAM2 0.354844
3400 ID4 90865 IL33 0.354839
1307 COL16A1 55540 IL17RB -0.354836
404672 GTF2H5 8600 TNFSF11 -0.354807
56954 NIT2 63933 CCDC90A 0.354791
5159 PDGFRB 55742 PARVA 0.354778
10560 SLC19A2 30846 EHD2 -0.354734
25960 GPR124 7291 TWIST1 0.354723
11169 WDHD1 29028 ATAD2 0.354713
1736 DKC1 6421 SFPQ 0.35471
11117 EMILIN1 1727 CYB5R3 0.354677
2350 FOLR2 9184 BUB3 -0.354633
644 BLVRA 9636 ISG15 0.354604
54898 ELOVL2 6513 SLC2A1 0.354578
55299 BRIX1 8522 GAS7 -0.354542
22873 DZIP1 4281 MID1 0.35454
11096 ADAMTS5 7056 THBD 0.354529
1902 LPAR1 6935 ZEB1 0.354528
2318 FLNC 9497 SLC4A7 -0.354479
4337 MOCS1 79697 C14orf169 -0.354445
1306 COL15A1 3912 LAMB1 0.354438
29095 ORMDL2 6634 SNRPD3 0.354401
2012 EMP1 6453 ITSN1 0.354401
63875 MRPL17 80097 MZT2B 0.354366
5440 POLR2K 55679 LIMS2 -0.354297
29127 RACGAP1 3838 KPNA2 0.354188
10535 RNASEH2A 81873 ARPC5L 0.354139
51226 COPZ2 6474 SHOX2 0.354127
55742 PARVA 83716 CRISPLD2 0.3541
25900 IFFO1 79156 PLEKHF1 0.354088
64795 RMND5A 6732 SRPK1 0.354025
358 AQP1 378708 APITD1 -0.353994
10133 OPTN 6275 S100A4 0.353987
100188893 TOMM6 7203 CCT3 0.353974
2935 GSPT1 862 RUNX1T1 -0.353961
2192 FBLN1 3489 IGFBP6 0.35393
64061 TSPYL2 83439 TCF7L1 0.353847
1434 CSE1L 5440 POLR2K 0.353811
3489 IGFBP6 8611 PPAP2A 0.353705
23328 SASH1 4211 MEIS1 0.353675
10979 FERMT2 4692 NDN 0.353654
11222 MRPL3 5162 PDHB 0.353628
221981 THSD7A 358 AQP1 0.35361
1003 CDH5 22877 MLXIP 0.3536
4046 LSP1 9902 MRC2 0.353569
51454 GULP1 5587 PRKD1 0.353541
10253 SPRY2 7102 TSPAN7 0.353536
79695 GALNT12 9590 AKAP12 0.35353
2308 FOXO1 6867 TACC1 0.353524
4781 NFIB 730 C7 0.353508
23024 PDZRN3 92689 FAM114A1 0.3535
10253 SPRY2 6182 MRPL12 -0.353394
2318 FLNC 23543 RBFOX2 0.353373
10730 YME1L1 25999 CLIP3 -0.353365
29789 OLA1 4072 EPCAM 0.353309
55010 PARPBP 6429 SRSF4 -0.353275
10395 DLC1 7122 CLDN5 0.353214
23199 GSE1 2806 GOT2 0.353212
301 ANXA1 6453 ITSN1 0.353189
115207 KCTD12 216 ALDH1A1 0.353167
10653 SPINT2 650 BMP2 -0.353072
1111 CHEK1 2305 FOXM1 0.353051
1278 COL1A2 8038 ADAM12 0.353048
11167 FSTL1 3912 LAMB1 0.352997
60485 SAV1 81544 GDPD5 -0.352994
54898 ELOVL2 5931 RBBP7 -0.35293
10170 DHRS9 2534 FYN 0.352893
1436 CSF1R 231 AKR1B1 0.352886
63932 CXorf56 6728 SRP19 0.352796
4706 NDUFAB1 79077 DCTPP1 0.352772
23241 PACS2 26973 CHORDC1 -0.352765
57088 PLSCR4 81578 COL21A1 0.352761
11335 CBX3 23204 ARL6IP1 0.35275
3202 HOXA5 6403 SELP 0.352733
114897 C1QTNF1 4337 MOCS1 0.35273
7112 TMPO 79697 C14orf169 0.352725
10606 PAICS 55660 PRPF40A 0.352709
55165 CEP55 9768 KIAA0101 0.352699
2099 ESR1 9620 CELSR1 0.352672
1958 EGR1 7538 ZFP36 0.35266
311 ANXA11 58190 CTDSP1 0.352659
5427 POLE2 7272 TTK 0.352573
25900 IFFO1 5194 PEX13 -0.35257
2059 EPS8 9839 ZEB2 0.352557
3434 IFIT1 55233 MOB1A 0.352536
11096 ADAMTS5 4281 MID1 0.352535
51299 NRN1 6196 RPS6KA2 0.352507
10957 PNRC1 8894 EIF2S2 -0.352497
4907 NT5E 9590 AKAP12 0.352485
10617 STAMBP 7798 LUZP1 -0.352436
5187 PER1 6307 MSMO1 -0.35243
2534 FYN 6240 RRM1 -0.352374
1727 CYB5R3 5118 PCOLCE 0.352365
11004 KIF2C 6790 AURKA 0.352361
2619 GAS1 7373 COL14A1 0.35235
1345 COX6C 25800 SLC39A6 0.352327
60485 SAV1 9655 SOCS5 0.352305
142 PARP1 4919 ROR1 -0.35228
5311 PKD2 6895 TARBP2 -0.352129
357 SHROOM2 79697 C14orf169 0.352102
6182 MRPL12 6183 MRPS12 0.352078
3682 ITGAE 7419 VDAC3 0.35206
4072 EPCAM 4919 ROR1 -0.352043
23768 FLRT2 6925 TCF4 0.352038
2701 GJA4 3384 ICAM2 0.351962
7874 USP7 9627 SNCAIP -0.351927
231 AKR1B1 8460 TPST1 0.351919
3148 HMGB2 6307 MSMO1 0.351918
2059 EPS8 54861 SNRK 0.351912
4072 EPCAM 728392 LOC728392 -0.351884
5827 PXMP2 5931 RBBP7 0.351849
18 ABAT 25800 SLC39A6 0.35183
23030 KDM4B 4137 MAPT 0.351829
4692 NDN 55033 FKBP14 0.351808
25900 IFFO1 56647 BCCIP -0.351807
219654 ZCCHC24 3489 IGFBP6 0.351768
4830 NME1 6634 SNRPD3 0.351728
3679 ITGA7 4242 MFNG 0.351713
471 ATIC 85360 SYDE1 -0.35171
2701 GJA4 4035 LRP1 0.351682
509 ATP5C1 51067 YARS2 0.351647
2308 FOXO1 7145 TNS1 0.35163
4709 NDUFB3 51373 MRPS17 0.35155
4830 NME1 54810 GIPC2 -0.351491
1513 CTSK 5654 HTRA1 0.35148
677 ZFP36L1 687 KLF9 0.351475
11130 ZWINT 983 CDK1 0.351462
10460 TACC3 332 BIRC5 0.351426
1805 DPT 8611 PPAP2A 0.351417
25804 LSM4 29095 ORMDL2 0.351416
11081 KERA 83468 GLT8D2 0.351369
51155 HN1 9737 GPRASP1 -0.351366
2195 FAT1 9261 MAPKAPK2 -0.351313
10617 STAMBP 23560 GTPBP4 0.351303
2734 GLG1 55701 ARHGEF40 0.351302
55744 COA1 63875 MRPL17 0.351291
10460 TACC3 4751 NEK2 0.351228
4222 MEOX1 730 C7 0.351223
10874 NMU 3161 HMMR 0.351152
23048 FNBP1 4215 MAP3K3 0.351137
10486 CAP2 84914 ZNF587 0.351116
10615 SPAG5 332 BIRC5 0.351107
29028 ATAD2 55701 ARHGEF40 -0.351061
2534 FYN 5360 PLTP 0.351043
10763 NES 3164 NR4A1 0.351041
25959 KANK2 710 SERPING1 0.351024
10516 FBLN5 9510 ADAMTS1 0.351011
2195 FAT1 6776 STAT5A 0.35101
11130 ZWINT 55872 PBK 0.351
23452 ANGPTL2 284119 PTRF 0.350953
1736 DKC1 81873 ARPC5L 0.350925
1376 CPT2 5437 POLR2H 0.350889
10656 KHDRBS3 2192 FBLN1 0.350859
10592 SMC2 86 ACTL6A 0.350844
10560 SLC19A2 2935 GSPT1 0.350828
4212 MEIS2 8555 CDC14B 0.350674
6196 RPS6KA2 7122 CLDN5 0.350671
3838 KPNA2 9837 GINS1 0.350637
2701 GJA4 8613 PPAP2B 0.350631
1306 COL15A1 8335 HIST1H2AB -0.350602
29127 RACGAP1 6241 RRM2 0.350599
2621 GAS6 4035 LRP1 0.350551
6934 TCF7L2 84159 ARID5B 0.350547
10123 ARL4C 2000 ELF4 0.350529
2079 ERH 79697 C14orf169 0.350514
22841 RAB11FIP2 5425 POLD2 -0.350461
27101 CACYBP 6728 SRP19 0.350405
4701 NDUFA7 4830 NME1 0.350334
6184 RPN1 7798 LUZP1 -0.35025
10651 MTX2 85360 SYDE1 -0.350202
2191 FAP 83468 GLT8D2 0.350191
55022 PID1 8434 RECK 0.350119
5440 POLR2K 55093 WDYHV1 0.350064
1174 AP1S1 7056 THBD -0.350051
471 ATIC 7767 ZNF224 -0.349983
10186 LHFP 9079 LDB2 0.349973
27101 CACYBP 55233 MOB1A 0.349941
65003 MRPL11 868 CBLB -0.349882
4287 ATXN3 4638 MYLK -0.349858
2122 MECOM 6925 TCF4 0.349831
4706 NDUFAB1 55651 NHP2 0.34982
23175 LPIN1 54994 GID8 -0.349732
55872 PBK 9768 KIAA0101 0.349698
1776 DNASE1L3 27290 SPINK4 0.349689
10456 HAX1 4701 NDUFA7 0.349684
58478 ENOPH1 9647 PPM1F -0.349657
221395 GPR116 23266 LPHN2 0.349655
2908 NR3C1 6453 ITSN1 0.349653
2192 FBLN1 284119 PTRF 0.349618
1033 CDKN3 79801 SHCBP1 0.349616
23683 PRKD3 5311 PKD2 0.349588
10403 NDC80 27235 COQ2 0.349573
51382 ATP6V1D 9 NAT1 0.349542
26468 LHX6 27235 COQ2 -0.349478
1347 COX7A2 3015 H2AFZ 0.34946
85236 HIST1H2BK 90861 HN1L 0.349458
51659 GINS2 9833 MELK 0.349439
23048 FNBP1 868 CBLB 0.349395
2350 FOLR2 79719 AAGAB -0.349359
10916 MAGED2 18 ABAT 0.349344
29127 RACGAP1 6790 AURKA 0.349243
1474 CST6 79156 PLEKHF1 0.349192
23175 LPIN1 55851 PSENEN -0.349119
10493 VAT1 4035 LRP1 0.349059
51203 NUSAP1 9493 KIF23 0.349038
2806 GOT2 80273 GRPEL1 0.34898
10885 WDR3 25926 NOL11 0.348949
283298 OLFML1 4212 MEIS2 0.348946
51016 EMC9 7083 TK1 0.348945
29127 RACGAP1 4085 MAD2L1 0.34893
4242 MFNG 8322 FZD4 0.348888
1306 COL15A1 5311 PKD2 0.348884
4212 MEIS2 8082 SSPN 0.348788
4907 NT5E 8434 RECK 0.348784
4603 MYBL1 9582 APOBEC3B 0.348738
26137 ZBTB20 9710 KIAA0355 0.348687
4035 LRP1 715 C1R 0.348681
23102 TBC1D2B 5241 PGR -0.348677
5311 PKD2 800 CALD1 0.348627
23048 FNBP1 6480 ST6GAL1 0.348609
2000 ELF4 25900 IFFO1 0.348606
5311 PKD2 80310 PDGFD 0.34859
10635 RAD51AP1 891 CCNB1 0.348583
678 ZFP36L2 8894 EIF2S2 -0.348557
10617 STAMBP 4709 NDUFB3 0.348522
7203 CCT3 7965 AIMP2 0.348483
1959 EGR2 9592 IER2 0.348477
3202 HOXA5 650 BMP2 0.348415
3145 HMBS 54539 NDUFB11 0.348381
1894 ECT2 5360 PLTP -0.348344
221749 PXDC1 51063 CALHM2 0.348297
2195 FAT1 23331 TTC28 0.348191
11096 ADAMTS5 6453 ITSN1 0.348185
11096 ADAMTS5 22982 DIP2C 0.347988
10483 SEC23B 4162 MCAM -0.347988
2350 FOLR2 7336 UBE2V2 -0.347942
3489 IGFBP6 8406 SRPX 0.347911
25802 LMOD1 652 BMP4 0.347906
54810 GIPC2 5531 PPP4C -0.34786
219654 ZCCHC24 284119 PTRF 0.347859
27230 SERP1 3251 HPRT1 0.347771
55022 PID1 57088 PLSCR4 0.347704
10763 NES 54922 RASIP1 0.347627
55720 TSR1 56954 NIT2 0.347587
22996 TTC39A 55686 MREG 0.347559
6599 SMARCC1 9816 URB2 0.347554
1727 CYB5R3 3097 HIVEP2 0.347523
5050 PAFAH1B3 533 ATP6V0B 0.347507
2288 FKBP4 25854 FAM149A -0.347382
10560 SLC19A2 25900 IFFO1 -0.347345
3679 ITGA7 51285 RASL12 0.347335
54551 MAGEL2 9945 GFPT2 0.347204
10231 RCAN2 4131 MAP1B 0.347196
10885 WDR3 29789 OLA1 0.34712
10615 SPAG5 79365 BHLHE41 -0.34711
677 ZFP36L1 84159 ARID5B 0.347064
1118 CHIT1 3667 IRS1 -0.347008
23371 TENC1 6782 HSPA13 -0.347005
10635 RAD51AP1 11169 WDHD1 0.347002
54478 FAM64A 9833 MELK 0.346987
25960 GPR124 80760 ITIH5 0.346979
10483 SEC23B 4072 EPCAM 0.346977
231 AKR1B1 5919 RARRES2 0.346969
26002 MOXD1 54551 MAGEL2 0.346941
57088 PLSCR4 677 ZFP36L1 0.346869
1296 COL8A2 25878 MXRA5 0.346848
5437 POLR2H 9556 C14orf2 0.346787
56935 C11orf75 9770 RASSF2 0.346731
1003 CDH5 947 CD34 0.346722
30968 STOML2 63875 MRPL17 0.346689
83638 C11orf68 9816 URB2 -0.34667
4345 CD200 4830 NME1 -0.346566
29095 ORMDL2 7260 TSSC1 0.346541
10112 KIF20A 64151 NCAPG 0.346535
10628 TXNIP 1843 DUSP1 0.346508
23177 CEP68 9212 AURKB -0.346496
1805 DPT 23452 ANGPTL2 0.346384
26353 HSPB8 7291 TWIST1 0.346336
5159 PDGFRB 710 SERPING1 0.346317
10576 CCT2 60488 MRPS35 0.346306
1959 EGR2 7538 ZFP36 0.346282
1894 ECT2 86 ACTL6A 0.34623
5203 PFDN4 79833 GEMIN6 0.346195
429 ASCL1 6513 SLC2A1 0.346135
2908 NR3C1 4208 MEF2C 0.346131
4267 CD99 5919 RARRES2 0.346022
56616 DIABLO 83483 PLVAP -0.346019
6764 ST5 7041 TGFB1I1 0.345962
10257 ABCC4 2205 FCER1A 0.345934
55802 DCP1A 80212 CCDC92 0.345918
29028 ATAD2 4638 MYLK -0.345909
10457 GPNMB 3108 HLA-DMA 0.345855
28978 TMEM14A 6307 MSMO1 0.34582
26973 CHORDC1 51454 GULP1 0.34581
29104 N6AMT1 84809 CROCCP2 -0.345794
5325 PLAGL1 84809 CROCCP2 0.34578
4747 NEFL 5789 PTPRD 0.345778
1408 CRY2 9868 TOMM70A -0.345772
4072 EPCAM 8555 CDC14B -0.34573
100287932 TIMM23 29789 OLA1 0.345716
2012 EMP1 6925 TCF4 0.345715
10516 FBLN5 8611 PPAP2A 0.345703
2161 F12 6895 TARBP2 0.345683
1063 CENPF 51514 DTL 0.345625
51203 NUSAP1 9582 APOBEC3B 0.345613
1058 CENPA 64151 NCAPG 0.345604
358 AQP1 79812 MMRN2 0.345571
51067 YARS2 6184 RPN1 0.345529
5050 PAFAH1B3 6925 TCF4 -0.345507
4638 MYLK 57493 HEG1 0.345506
11096 ADAMTS5 2619 GAS1 0.345492
388969 C2orf68 4173 MCM4 -0.345401
9028 RHBDL1 9261 MAPKAPK2 0.345335
1808 DPYSL2 9448 MAP4K4 0.345311
311 ANXA11 7405 UVRAG 0.345276
533 ATP6V0B 80273 GRPEL1 0.345231
2287 FKBP3 9692 KIAA0391 0.345214
4487 MSX1 55701 ARHGEF40 0.345191
58190 CTDSP1 678 ZFP36L2 0.345156
104 ADARB1 79156 PLEKHF1 0.345111
100287932 TIMM23 4830 NME1 0.345088
54539 NDUFB11 81873 ARPC5L 0.345065
28977 MRPL42 55299 BRIX1 0.345037
23166 STAB1 9647 PPM1F 0.345037
23452 ANGPTL2 8839 WISP2 0.345022
404672 GTF2H5 4709 NDUFB3 0.345002
3075 CFH 55022 PID1 0.344994
5737 PTGFR 80760 ITIH5 0.344984
11096 ADAMTS5 283298 OLFML1 0.344965
2308 FOXO1 54861 SNRK 0.344956
10797 MTHFD2 27258 LSM3 0.344951
1634 DCN 56944 OLFML3 0.344912
1759 DNM1 55701 ARHGEF40 0.344892
2205 FCER1A 3357 HTR2B 0.344889
5311 PKD2 8404 SPARCL1 0.344867
1028 CDKN1C 55872 PBK -0.344861
29095 ORMDL2 7965 AIMP2 0.344812
27101 CACYBP 392 ARHGAP1 -0.344804
114897 C1QTNF1 79567 FAM65A 0.344785
2079 ERH 79567 FAM65A -0.344776
1277 COL1A1 4330 MN1 0.344762
2717 GLA 55651 NHP2 0.344736
55872 PBK 6790 AURKA 0.344721
10252 SPRY1 4211 MEIS1 0.344721
23371 TENC1 4337 MOCS1 0.344679
10982 MAPRE2 23683 PRKD3 0.344591
283298 OLFML1 9781 RNF144A 0.34458
6586 SLIT3 728392 LOC728392 0.344577
142 PARP1 27440 CECR5 0.344523
1894 ECT2 728392 LOC728392 -0.344469
28998 MRPL13 6993 DYNLT1 0.34445
10133 OPTN 8508 NIPSNAP1 -0.344438
55114 ARHGAP17 728392 LOC728392 0.344422
11130 ZWINT 7153 TOP2A 0.34439
3316 HSPB2 63895 PIEZO2 0.34437
2037 EPB41L2 5050 PAFAH1B3 -0.344367
4267 CD99 54587 MXRA8 0.344358
23397 NCAPH 9493 KIF23 0.344337
4629 MYH11 56061 UBFD1 -0.344251
26137 ZBTB20 3516 RBPJ 0.344222
1902 LPAR1 4907 NT5E 0.344151
2308 FOXO1 25959 KANK2 0.344146
56061 UBFD1 81579 PLA2G12A 0.344107
11188 NISCH 22877 MLXIP 0.344105
1063 CENPF 259266 ASPM 0.3441
25804 LSM4 79633 FAT4 -0.344088
1959 EGR2 9023 CH25H 0.344076
23594 ORC6 9837 GINS1 0.34404
23266 LPHN2 5311 PKD2 0.344029
57124 CD248 80206 FHOD3 0.344001
2534 FYN 4354 MPP1 0.343994
283298 OLFML1 9945 GFPT2 0.343974
5118 PCOLCE 6281 S100A10 0.343972
1894 ECT2 79567 FAM65A -0.343936
3707 ITPKB 54434 SSH1 0.343932
23560 GTPBP4 85236 HIST1H2BK 0.343931
9590 AKAP12 9655 SOCS5 0.343922
5175 PECAM1 7048 TGFBR2 0.343861
219654 ZCCHC24 6453 ITSN1 0.343856
471 ATIC 9627 SNCAIP -0.343792
728392 LOC728392 862 RUNX1T1 0.343767
11130 ZWINT 9768 KIAA0101 0.343764
10417 SPON2 2192 FBLN1 0.343706
1277 COL1A1 1292 COL6A2 0.343703
54587 MXRA8 5654 HTRA1 0.343697
4733 DRG1 7323 UBE2D3 0.343655
1727 CYB5R3 23174 ZCCHC14 0.343651
23177 CEP68 54861 SNRK 0.343634
1289 COL5A1 633 BGN 0.3436
10885 WDR3 51491 NOP16 0.343559
10874 NMU 79633 FAT4 0.343546
3206 HOXA10 9620 CELSR1 -0.343444
22877 MLXIP 9922 IQSEC1 0.343375
23414 ZFPM2 6935 ZEB1 0.34328
730 C7 857 CAV1 0.343268
3164 NR4A1 467 ATF3 0.343209
10813 UTP14A 79833 GEMIN6 0.343181
23179 RGL1 3479 IGF1 0.343151
10617 STAMBP 11222 MRPL3 0.343136
83468 GLT8D2 9945 GFPT2 0.343043
2669 GEM 8607 RUVBL1 -0.343006
10418 SPON1 83468 GLT8D2 0.342969
23768 FLRT2 9353 SLIT2 0.342967
4212 MEIS2 6925 TCF4 0.34296
3097 HIVEP2 55384 MEG3 0.342946
2537 IFI6 3015 H2AFZ 0.342882
115207 KCTD12 9023 CH25H 0.342875
2764 GMFB 28978 TMEM14A 0.342862
26137 ZBTB20 55224 ETNK2 -0.342854
11116 FGFR1OP 1843 DUSP1 -0.34282
25960 GPR124 83700 JAM3 0.342787
2079 ERH 6240 RRM1 0.342696
51382 ATP6V1D 56647 BCCIP 0.342679
2288 FKBP4 4701 NDUFA7 0.342664
10535 RNASEH2A 23170 TTLL12 0.342635
1292 COL6A2 57333 RCN3 0.342628
10516 FBLN5 5348 FXYD1 0.342616
23768 FLRT2 6387 CXCL12 0.342593
27075 TSPAN13 28969 BZW2 0.342587
6019 RLN2 8382 NME5 0.342519
23328 SASH1 3202 HOXA5 0.342496
57161 PELI2 81578 COL21A1 0.342478
113146 AHNAK2 79776 ZFHX4 0.342406
404672 GTF2H5 56647 BCCIP 0.342404
29015 SLC43A3 9956 HS3ST2 0.342331
2018 EMX2 283298 OLFML1 0.342237
120 ADD3 8611 PPAP2A 0.342226
3489 IGFBP6 9768 KIAA0101 -0.342196
1102 RCBTB2 23683 PRKD3 0.342188
2254 FGF9 5649 RELN 0.342178
7767 ZNF224 78988 MRP63 -0.342151
10560 SLC19A2 140885 SIRPA -0.342114
1894 ECT2 274 BIN1 -0.3421
55384 MEG3 86 ACTL6A -0.342094
85236 HIST1H2BK 9945 GFPT2 -0.342056
5311 PKD2 9448 MAP4K4 0.34205
27122 DKK3 308 ANXA5 0.341989
1894 ECT2 5549 PRELP -0.341975
23624 CBLC 23683 PRKD3 -0.341956
9493 KIF23 983 CDK1 0.341943
23397 NCAPH 55215 FANCI 0.34193
81579 PLA2G12A 9097 USP14 0.34187
4675 NAP1L3 6591 SNAI2 0.341855
2734 GLG1 4046 LSP1 0.341799
10617 STAMBP 7336 UBE2V2 0.341795
3384 ICAM2 715 C1R 0.341759
221061 FAM171A1 39 ACAT2 -0.341696
54922 RASIP1 7122 CLDN5 0.34165
284119 PTRF 4162 MCAM 0.341614
221395 GPR116 9079 LDB2 0.341604
25804 LSM4 7767 ZNF224 -0.341592
404672 GTF2H5 81544 GDPD5 -0.341581
4733 DRG1 6421 SFPQ 0.341577
10535 RNASEH2A 7283 TUBG1 0.341529
54517 PUS7 6599 SMARCC1 0.341483
10979 FERMT2 219654 ZCCHC24 0.341471
23204 ARL6IP1 6596 HLTF 0.341465
2206 MS4A2 63933 CCDC90A -0.341465
1466 CSRP2 6387 CXCL12 0.341408
259266 ASPM 9787 DLGAP5 0.341406
11004 KIF2C 23594 ORC6 0.341402
11346 SYNPO 7059 THBS3 0.341373
6119 RPA3 84809 CROCCP2 -0.341367
10186 LHFP 6387 CXCL12 0.341218
22841 RAB11FIP2 54816 ZNF280D 0.341212
21 ABCA3 2487 FRZB -0.341199
26586 CKAP2 9322 TRIP10 -0.341194
6732 SRPK1 79697 C14orf169 0.341164
79624 C6orf211 8562 DENR 0.341123
216 ALDH1A1 2669 GEM 0.341098
10478 SLC25A17 23241 PACS2 -0.341044
11222 MRPL3 86 ACTL6A 0.341022
58494 JAM2 9467 SH3BP5 0.340972
3426 CFI 58494 JAM2 0.340964
11346 SYNPO 4162 MCAM 0.34091
23543 RBFOX2 6586 SLIT3 0.340866
1058 CENPA 9768 KIAA0101 0.34085
7122 CLDN5 990 CDC6 -0.340832
1969 EPHA2 404672 GTF2H5 -0.340813
22918 CD93 6934 TCF7L2 0.340803
10923 SUB1 1345 COX6C 0.340743
1958 EGR1 79686 LINC00341 0.340725
2195 FAT1 57493 HEG1 0.34072
5360 PLTP 8532 CPZ 0.340701
4528 MTIF2 55651 NHP2 0.340611
3384 ICAM2 55281 TMEM140 0.340611
11065 UBE2C 11339 OIP5 0.340588
358 AQP1 5175 PECAM1 0.340564
2288 FKBP4 81873 ARPC5L 0.340559
2192 FBLN1 5157 PDGFRL 0.340559
23166 STAB1 5360 PLTP 0.340536
23048 FNBP1 53827 FXYD5 0.340524
10170 DHRS9 6351 CCL4 0.340463
4628 MYH10 9353 SLIT2 0.340452
11072 DUSP14 28966 SNX24 0.340441
3131 HLF 54810 GIPC2 0.340421
2161 F12 5050 PAFAH1B3 0.340395
57088 PLSCR4 6934 TCF7L2 0.340393
23331 TTC28 6934 TCF7L2 0.340373
4215 MAP3K3 4638 MYLK 0.340358
1601 DAB2 9770 RASSF2 0.340338
115290 FBXO17 30846 EHD2 0.340338
51285 RASL12 55851 PSENEN -0.340327
57493 HEG1 677 ZFP36L1 0.340285
730 C7 9510 ADAMTS1 0.340279
2254 FGF9 5243 ABCB1 0.340265
22918 CD93 8639 AOC3 0.340223
4281 MID1 58495 OVOL2 -0.340219
1808 DPYSL2 9639 ARHGEF10 0.340197
1028 CDKN1C 5764 PTN 0.340188
116039 OSR2 55701 ARHGEF40 0.340148
2615 LRRC32 4811 NID1 0.34012
1345 COX6C 3202 HOXA5 -0.34012
60488 MRPS35 8522 GAS7 -0.340118
51421 AMOTL2 9693 RAPGEF2 0.340091
4242 MFNG 92689 FAM114A1 -0.340084
23024 PDZRN3 2331 FMOD 0.340049
11222 MRPL3 28978 TMEM14A 0.340017
80310 PDGFD 9655 SOCS5 0.339974
10576 CCT2 1969 EPHA2 -0.339966
11096 ADAMTS5 7373 COL14A1 0.339957
23212 RRS1 51491 NOP16 0.33993
1058 CENPA 55839 CENPN 0.339901
187 APLNR 64080 RBKS -0.339856
25960 GPR124 57493 HEG1 0.339855
1292 COL6A2 64359 NXN 0.339855
25960 GPR124 9697 TRAM2 0.339815
1601 DAB2 79776 ZFHX4 0.339813
4701 NDUFA7 51651 PTRH2 0.33977
81579 PLA2G12A 86 ACTL6A 0.33973
4692 NDN 6925 TCF4 0.33972
6182 MRPL12 79633 FAT4 -0.339689
28998 MRPL13 81579 PLA2G12A 0.339683
10478 SLC25A17 718 C3 -0.339659
57088 PLSCR4 9079 LDB2 0.339647
308 ANXA5 7767 ZNF224 -0.339568
2273 FHL1 2949 GSTM5 0.339532
3925 STMN1 7153 TOP2A 0.339505
23177 CEP68 64397 ZFP106 0.339414
6634 SNRPD3 7798 LUZP1 -0.339396
83468 GLT8D2 8540 AGPS 0.339342
23460 ABCA6 54810 GIPC2 0.339317
4638 MYLK 9647 PPM1F 0.339279
6747 SSR3 8418 CMAHP -0.339279
7203 CCT3 9533 POLR1C 0.339186
25960 GPR124 4162 MCAM 0.339141
22998 LIMCH1 5162 PDHB 0.339125
1601 DAB2 6935 ZEB1 0.339065
25960 GPR124 30846 EHD2 0.33904
57493 HEG1 80781 COL18A1 0.339007
10417 SPON2 5159 PDGFRB 0.339002
2791 GNG11 7123 CLEC3B 0.33899
51115 FAM82B 55233 MOB1A 0.338969
10000 AKT3 4856 NOV 0.338969
113791 PIK3IP1 29078 NDUFAF4 -0.338859
2199 FBLN2 30008 EFEMP2 0.338824
23624 CBLC 4205 MEF2A -0.338797
2701 GJA4 6586 SLIT3 0.338742
4602 MYB 55281 TMEM140 -0.338726
51002 TPRKB 63933 CCDC90A 0.338719
2806 GOT2 55010 PARPBP -0.338656
25878 MXRA5 8038 ADAM12 0.338632
51022 GLRX2 5827 PXMP2 0.338604
27258 LSM3 55802 DCP1A -0.338601
26137 ZBTB20 9693 RAPGEF2 0.338583
10478 SLC25A17 54708 MARCH5 0.338572
28969 BZW2 85236 HIST1H2BK 0.338564
2717 GLA 357 SHROOM2 -0.338558
57124 CD248 83700 JAM3 0.338528
1842 ECM2 4907 NT5E 0.338526
2517 FUCA1 92689 FAM114A1 0.338523
83716 CRISPLD2 9590 AKAP12 0.338488
2122 MECOM 57493 HEG1 0.338443
5813 PURA 8648 NCOA1 0.338399
5241 PGR 55651 NHP2 -0.338393
10059 DNM1L 3251 HPRT1 0.338382
1736 DKC1 650 BMP2 -0.338349
115207 KCTD12 120 ADD3 0.338343
4602 MYB 56521 DNAJC12 0.338342
23500 DAAM2 23560 GTPBP4 -0.338327
231 AKR1B1 4267 CD99 0.338217
10763 NES 5730 PTGDS 0.338153
2122 MECOM 8642 DCHS1 0.338104
4035 LRP1 58478 ENOPH1 -0.338085
113146 AHNAK2 57608 KIAA1462 0.338045
5797 PTPRM 9079 LDB2 0.338013
54922 RASIP1 5937 RBMS1 0.337996
3833 KIFC1 54861 SNRK -0.337991
55872 PBK 891 CCNB1 0.337987
23645 PPP1R15A 7059 THBS3 0.337931
1028 CDKN1C 4035 LRP1 0.337916
2205 FCER1A 5348 FXYD1 0.337906
11051 NUDT21 5194 PEX13 0.337887
219654 ZCCHC24 51226 COPZ2 0.337872
63895 PIEZO2 6474 SHOX2 0.337826
29015 SLC43A3 78988 MRP63 -0.337798
11171 STRAP 7942 TFEB -0.337768
1727 CYB5R3 4215 MAP3K3 0.337765
64927 TTC23 9322 TRIP10 0.337744
274 BIN1 81579 PLA2G12A -0.337623
358 AQP1 9647 PPM1F 0.337567
55165 CEP55 6241 RRM2 0.337562
30008 EFEMP2 6320 CLEC11A 0.33754
30846 EHD2 53826 FXYD6 0.337539
23125 CAMTA2 58190 CTDSP1 0.33753
482 ATP1B2 4919 ROR1 0.337483
3080 CFHR2 7874 USP7 -0.337482
27123 DKK2 4856 NOV 0.337473
10186 LHFP 4223 MEOX2 0.337423
2034 EPAS1 9510 ADAMTS1 0.337416
3161 HMMR 56616 DIABLO 0.337381
3489 IGFBP6 80760 ITIH5 0.337378
29028 ATAD2 7122 CLDN5 -0.337328
5531 PPP4C 79077 DCTPP1 0.33731
5050 PAFAH1B3 54810 GIPC2 -0.337269
59 ACTA2 6764 ST5 0.337219
51514 DTL 6241 RRM2 0.337213
3671 ISLR 5176 SERPINF1 0.337184
2296 FOXC1 5138 PDE2A 0.337181
23683 PRKD3 9839 ZEB2 0.337153
27089 UQCRQ 56061 UBFD1 0.33713
2308 FOXO1 5325 PLAGL1 0.337128
28977 MRPL42 51115 FAM82B 0.337112
52 ACP1 9521 EEF1E1 0.337101
5187 PER1 9868 TOMM70A -0.3371
2012 EMP1 55793 FAM63A -0.337053
120 ADD3 6453 ITSN1 0.337026
429 ASCL1 55355 HJURP 0.336991
10606 PAICS 5187 PER1 -0.336987
1102 RCBTB2 115207 KCTD12 0.336977
27109 ATP5S 6019 RLN2 0.336961
284119 PTRF 57493 HEG1 0.336937
10493 VAT1 64397 ZFP106 0.336935
471 ATIC 55651 NHP2 0.336934
28977 MRPL42 7145 TNS1 -0.336896
55802 DCP1A 678 ZFP36L2 0.336893
39 ACAT2 5813 PURA -0.336883
23179 RGL1 9467 SH3BP5 0.336877
23414 ZFPM2 5311 PKD2 0.336853
471 ATIC 5931 RBBP7 0.336841
57125 PLXDC1 9697 TRAM2 0.336828
1118 CHIT1 23512 SUZ12 -0.336794
5125 PCSK5 6925 TCF4 0.33678
50509 COL5A3 5118 PCOLCE 0.33671
56992 KIF15 9120 SLC16A6 0.336639
1434 CSE1L 2764 GMFB 0.336632
30846 EHD2 862 RUNX1T1 0.336555
29789 OLA1 51002 TPRKB 0.336539
2350 FOLR2 6240 RRM1 -0.336507
1727 CYB5R3 55384 MEG3 0.336471
64784 CRTC3 79686 LINC00341 0.336435
10123 ARL4C 56944 OLFML3 0.336407
25975 EGFL6 79719 AAGAB -0.336376
23645 PPP1R15A 83439 TCF7L1 0.336331
5789 PTPRD 79953 SYNDIG1 0.336303
113791 PIK3IP1 23421 ITGB3BP -0.33625
10395 DLC1 3726 JUNB 0.336241
2192 FBLN1 4239 MFAP4 0.336218
23397 NCAPH 4005 LMO2 -0.3362
4242 MFNG 51382 ATP6V1D -0.336196
10440 TIMM17A 55802 DCP1A -0.336196
100293516 ZNF587B 55039 TRMT12 0.336
10417 SPON2 57124 CD248 0.33598
771 CA12 8614 STC2 0.335926
51659 GINS2 64151 NCAPG 0.335926
1292 COL6A2 54587 MXRA8 0.335897
54810 GIPC2 7203 CCT3 -0.335886
7272 TTK 9319 TRIP13 0.335873
25804 LSM4 6182 MRPL12 0.335858
58495 OVOL2 6474 SHOX2 -0.335858
10483 SEC23B 274 BIN1 -0.335822
10653 SPINT2 4072 EPCAM 0.335813
28978 TMEM14A 7323 UBE2D3 0.335802
23244 PDS5A 8736 MYOM1 -0.335783
11222 MRPL3 55660 PRPF40A 0.33578
23244 PDS5A 8742 TNFSF12 -0.335776
4239 MFAP4 5549 PRELP 0.33577
104 ADARB1 114897 C1QTNF1 0.335757
1969 EPHA2 509 ATP5C1 -0.335718
6480 ST6GAL1 8540 AGPS -0.3357
4692 NDN 55540 IL17RB -0.335699
11167 FSTL1 4267 CD99 0.335619
10979 FERMT2 1490 CTGF 0.33561
4015 LOX 6678 SPARC 0.335585
NA NA 5789 PTPRD 0.335576
4919 ROR1 894 CCND2 0.335524
10059 DNM1L 10576 CCT2 0.335487
3316 HSPB2 862 RUNX1T1 0.335462
11346 SYNPO 55679 LIMS2 0.33546
1296 COL8A2 79953 SYNDIG1 0.335422
10628 TXNIP 891 CCNB1 -0.335415
1291 COL6A1 5118 PCOLCE 0.335403
1654 DDX3X 6478 SIAH2 0.335398
4242 MFNG 56061 UBFD1 -0.335384
3489 IGFBP6 5360 PLTP 0.335375
6281 S100A10 710 SERPING1 0.335356
22982 DIP2C 23414 ZFPM2 0.335354
10730 YME1L1 5187 PER1 -0.335319
2734 GLG1 58190 CTDSP1 0.335312
21 ABCA3 3357 HTR2B -0.335302
2099 ESR1 84159 ARID5B -0.335297
2764 GMFB 3679 ITGA7 -0.335276
54517 PUS7 6421 SFPQ 0.335266
10592 SMC2 6777 STAT5B -0.335259
10253 SPRY2 653784 MZT2A -0.335258
667 DST 9079 LDB2 0.335242
25966 C2CD2 8648 NCOA1 0.335242
5440 POLR2K 5825 ABCD3 0.33522
27258 LSM3 56902 PNO1 0.335175
10576 CCT2 11051 NUDT21 0.335141
142 PARP1 23460 ABCA6 -0.335097
23102 TBC1D2B 710 SERPING1 0.335079
1969 EPHA2 5437 POLR2H -0.335027
1634 DCN 6387 CXCL12 0.335013
1519 CTSO 8351 HIST1H3D -0.33494
11169 WDHD1 4287 ATXN3 0.334868
2034 EPAS1 2308 FOXO1 0.33486
28977 MRPL42 9353 SLIT2 -0.334856
26155 NOC2L 81873 ARPC5L 0.334799
30846 EHD2 9638 FEZ1 0.334785
1503 CTPS1 2717 GLA 0.33478
54517 PUS7 55281 TMEM140 -0.334755
6387 CXCL12 6453 ITSN1 0.33474
27122 DKK3 55742 PARVA 0.334738
10656 KHDRBS3 51226 COPZ2 0.334735
55651 NHP2 7965 AIMP2 0.334733
650 BMP2 6596 HLTF -0.334687
5587 PRKD1 6935 ZEB1 0.334648
3182 HNRNPAB 5111 PCNA 0.334644
10539 GLRX3 54708 MARCH5 0.334619
1164 CKS2 29127 RACGAP1 0.334588
27075 TSPAN13 4072 EPCAM 0.334533
4733 DRG1 54994 GID8 0.334532
3489 IGFBP6 6275 S100A4 0.334466
2114 ETS2 6776 STAT5A 0.334423
27258 LSM3 29078 NDUFAF4 0.33437
2296 FOXC1 72 ACTG2 0.33436
4286 MITF 79776 ZFHX4 0.334321
25959 KANK2 79686 LINC00341 0.334248
10483 SEC23B 28969 BZW2 0.334199
4886 NPY1R 5932 RBBP8 0.334193
26249 KLHL3 2869 GRK5 0.334191
100287932 TIMM23 60488 MRPS35 0.334142
2 A2M 5159 PDGFRB 0.33412
28969 BZW2 908 CCT6A 0.334118
4692 NDN 64359 NXN 0.334084
10000 AKT3 51651 PTRH2 -0.334075
7373 COL14A1 79633 FAT4 0.33407
54861 SNRK 55224 ETNK2 -0.334042
2318 FLNC 58190 CTDSP1 0.334024
10417 SPON2 4239 MFAP4 0.334023
11116 FGFR1OP 6586 SLIT3 -0.333964
6320 CLEC11A 64359 NXN 0.333951
54810 GIPC2 57161 PELI2 0.333928
4131 MAP1B 4281 MID1 0.333897
1727 CYB5R3 710 SERPING1 0.333851
83439 TCF7L1 908 CCT6A -0.333849
6934 TCF7L2 79570 NKAIN1 -0.333772
23212 RRS1 26155 NOC2L 0.333766
23560 GTPBP4 25999 CLIP3 -0.333762
115207 KCTD12 3908 LAMA2 0.333715
482 ATP1B2 55851 PSENEN -0.33371
11346 SYNPO 57124 CD248 0.333695
10957 PNRC1 5311 PKD2 0.333683
3075 CFH 4223 MEOX2 0.333681
10606 PAICS 79624 C6orf211 0.333678
51155 HN1 5649 RELN -0.333655
23624 CBLC 5425 POLD2 0.333586
5311 PKD2 8335 HIST1H2AB -0.333549
2114 ETS2 358 AQP1 0.333541
54539 NDUFB11 63933 CCDC90A 0.333472
25878 MXRA5 3912 LAMB1 0.333471
11116 FGFR1OP 3164 NR4A1 -0.333469
2615 LRRC32 6728 SRP19 -0.333446
29015 SLC43A3 63933 CCDC90A -0.333424
11167 FSTL1 8839 WISP2 0.333418
6421 SFPQ 7336 UBE2V2 0.333399
3625 INHBB 6934 TCF7L2 0.333377
1174 AP1S1 3014 H2AFX 0.333338
79801 SHCBP1 9787 DLGAP5 0.33325
1727 CYB5R3 715 C1R 0.333243
51155 HN1 9636 ISG15 0.333239
2764 GMFB 55679 LIMS2 -0.333168
10630 PDPN 6596 HLTF -0.33314
28998 MRPL13 5110 PCMT1 0.333139
1808 DPYSL2 219654 ZCCHC24 0.333025
6990 DYNLT3 81544 GDPD5 -0.333015
10166 SLC25A15 55540 IL17RB 0.33301
51203 NUSAP1 9837 GINS1 0.332995
1316 KLF6 3384 ICAM2 0.33297
79719 AAGAB 9638 FEZ1 -0.332916
10483 SEC23B 7122 CLDN5 -0.332904
667 DST 9639 ARHGEF10 0.332883
6513 SLC2A1 9687 GREB1 0.332843
4692 NDN 9448 MAP4K4 0.332843
11096 ADAMTS5 667 DST 0.332835
27101 CACYBP 4869 NPM1 0.332833
10418 SPON1 1296 COL8A2 0.332823
57333 RCN3 6320 CLEC11A 0.332784
8836 GGH 891 CCNB1 0.332764
51514 DTL 9787 DLGAP5 0.332741
5311 PKD2 6867 TACC1 0.33265
10617 STAMBP 9631 NUP155 0.332625
10763 NES 51382 ATP6V1D -0.332622
7220 TRPC1 81578 COL21A1 0.33258
221749 PXDC1 58190 CTDSP1 0.33252
2078 ERG 221395 GPR116 0.332489
4072 EPCAM 9692 KIAA0391 0.332481
3479 IGF1 63895 PIEZO2 0.332476
27089 UQCRQ 5202 PFDN2 0.332476
1717 DHCR7 4830 NME1 0.332466
55165 CEP55 9055 PRC1 0.332463
2305 FOXM1 55215 FANCI 0.33232
51002 TPRKB 6119 RPA3 0.332306
4638 MYLK 55701 ARHGEF40 0.332304
27258 LSM3 29789 OLA1 0.332304
404672 GTF2H5 6733 SRPK2 0.332292
10486 CAP2 63875 MRPL17 -0.332273
2078 ERG 26137 ZBTB20 0.332243
1959 EGR2 2114 ETS2 0.332232
51296 SLC15A3 9816 URB2 -0.332163
6281 S100A10 7431 VIM 0.332161
7122 CLDN5 728392 LOC728392 0.332135
22948 CCT5 3182 HNRNPAB 0.332118
10245 TIMM17B 78988 MRP63 0.332087
10560 SLC19A2 79567 FAM65A -0.332081
23204 ARL6IP1 7145 TNS1 -0.332057
10418 SPON1 11081 KERA 0.332055
10628 TXNIP 8613 PPAP2B 0.332029
716 C1S 9023 CH25H 0.332027
1069 CETN2 56647 BCCIP 0.332021
10885 WDR3 58478 ENOPH1 0.331997
79818 ZNF552 90861 HN1L 0.331983
23682 RAB38 6019 RLN2 0.331939
NA NA 10493 VAT1 -0.331918
55660 PRPF40A 85360 SYDE1 -0.331907
1434 CSE1L 3015 H2AFZ 0.331898
29028 ATAD2 6732 SRPK1 0.331876
6453 ITSN1 8555 CDC14B 0.331836
1028 CDKN1C 30008 EFEMP2 0.331829
28977 MRPL42 6905 TBCE 0.331807
429 ASCL1 5888 RAD51 0.331803
11188 NISCH 7145 TNS1 0.331802
10916 MAGED2 1632 ECI1 0.331775
1808 DPYSL2 2059 EPS8 0.331725
55603 FAM46A 9590 AKAP12 0.331705
5425 POLD2 79633 FAT4 -0.331702
28998 MRPL13 3015 H2AFZ 0.331672
6776 STAT5A 7145 TNS1 0.331659
11170 FAM107A 5138 PDE2A 0.331659
471 ATIC 60488 MRPS35 0.331638
30968 STOML2 52 ACP1 0.3316
4869 NPM1 9697 TRAM2 -0.3316
10398 MYL9 112464 PRKCDBP 0.331595
10635 RAD51AP1 5427 POLE2 0.331518
2734 GLG1 2982 GUCY1A3 0.331511
4072 EPCAM 90141 EFCAB11 0.331487
5175 PECAM1 55114 ARHGAP17 0.33139
23452 ANGPTL2 3489 IGFBP6 0.331334
5649 RELN 894 CCND2 0.331305
5437 POLR2H 55720 TSR1 0.331301
150 ADRA2A 1759 DNM1 0.331274
1118 CHIT1 2350 FOLR2 0.331267
55651 NHP2 9587 MAD2L1BP 0.331236
