# Supplementary material for: Predicting targeted drug combinations based on Pareto optimal patterns of coexpression network connectivity
Source: Genome Med. 2014 Apr 30;6(4):33. doi: 10.1186/gm550 (PMC4062052; doi:10.1186/gm550)
Supplement: Additional file 4 — Coexpressed gene pairs in the discovery data set (replication study): untreated. [file gm550-S4.txt]

Entrez ID Gene Symbol Entrez ID Gene Symbol PCOR coefficient
653784 MZT2A 80097 MZT2B 0.65363
11339 OIP5 24137 KIF4A 0.591851
25937 WWTR1 6935 ZEB1 0.585258
10460 TACC3 10615 SPAG5 0.579546
5050 PAFAH1B3 81873 ARPC5L 0.575233
23397 NCAPH 8914 TIMELESS 0.573543
3426 CFI 51299 NRN1 0.56833
1842 ECM2 23414 ZFPM2 0.564863
4856 NOV 7102 TSPAN7 0.559281
23768 FLRT2 862 RUNX1T1 0.550099
1842 ECM2 6935 ZEB1 0.548594
10186 LHFP 9079 LDB2 0.547485
54478 FAM64A 7083 TK1 0.546593
3832 KIF11 51203 NUSAP1 0.545757
1058 CENPA 26255 PTTG3P 0.542247
715 C1R 718 C3 0.53052
1841 DTYMK 79633 FAT4 -0.530447
219654 ZCCHC24 3908 LAMA2 0.529271
701 BUB1B 9055 PRC1 0.527446
25960 GPR124 862 RUNX1T1 0.525056
55281 TMEM140 79156 PLEKHF1 0.523475
90865 IL33 9452 ITM2A 0.520372
358 AQP1 5549 PRELP 0.518908
1894 ECT2 55165 CEP55 0.518809
9655 SOCS5 993 CDC25A -0.516084
1033 CDKN3 11065 UBE2C 0.514153
55165 CEP55 983 CDK1 0.512508
55165 CEP55 9768 KIAA0101 0.51116
51203 NUSAP1 9787 DLGAP5 0.51043
1776 DNASE1L3 4242 MFNG 0.509964
6935 ZEB1 8434 RECK 0.508977
3833 KIFC1 54861 SNRK -0.507741
3399 ID3 3489 IGFBP6 0.507151
283298 OLFML1 6935 ZEB1 0.506761
10000 AKT3 7373 COL14A1 0.504285
22915 MMRN1 54810 GIPC2 0.500377
11004 KIF2C 332 BIRC5 0.500079
6387 CXCL12 716 C1S 0.499973
715 C1R 716 C1S 0.49938
115207 KCTD12 231 AKR1B1 0.497044
11130 ZWINT 29127 RACGAP1 0.496667
6241 RRM2 9133 CCNB2 0.494969
283298 OLFML1 4212 MEIS2 0.49299
11167 FSTL1 1634 DCN 0.490129
259266 ASPM 7272 TTK 0.489323
10460 TACC3 9700 ESPL1 0.48809
8404 SPARCL1 9590 AKAP12 0.487257
1634 DCN 8404 SPARCL1 0.485912
1033 CDKN3 9232 PTTG1 0.485599
4856 NOV 79633 FAT4 0.484648
2122 MECOM 358 AQP1 0.482637
79633 FAT4 8418 CMAHP 0.482431
3145 HMBS 51491 NOP16 0.481459
5737 PTGFR 90865 IL33 0.480439
1842 ECM2 4675 NAP1L3 0.477035
857 CAV1 9590 AKAP12 0.475592
6790 AURKA 9833 MELK 0.475339
29127 RACGAP1 6790 AURKA 0.474152
1634 DCN 6678 SPARC 0.472811
3075 CFH 7048 TGFBR2 0.471562
3384 ICAM2 358 AQP1 0.470995
11167 FSTL1 716 C1S 0.47055
1841 DTYMK 5425 POLD2 0.468703
5549 PRELP 58494 JAM2 0.466417
1058 CENPA 1111 CHEK1 0.46612
29127 RACGAP1 9837 GINS1 0.466058
7272 TTK 9837 GINS1 0.4658
54810 GIPC2 6645 SNTB2 -0.465137
4137 MAPT 64377 CHST8 0.464362
1634 DCN 5157 PDGFRL 0.464094
55165 CEP55 701 BUB1B 0.462452
1058 CENPA 55165 CEP55 0.461924
1058 CENPA 890 CCNA2 0.458722
5737 PTGFR 730 C7 0.457704
1307 COL16A1 990 CDC6 -0.457395
58494 JAM2 80760 ITIH5 0.457009
3161 HMMR 7272 TTK 0.456823
4085 MAD2L1 7272 TTK 0.456345
1307 COL16A1 29028 ATAD2 -0.456068
4969 OGN 7373 COL14A1 0.455441
27123 DKK2 79633 FAT4 0.455287
3075 CFH 9452 ITM2A 0.453749
10606 PAICS 1408 CRY2 -0.453526
10659 CELF2 4208 MEF2C 0.453265
287 ANK2 5243 ABCB1 0.453195
3832 KIF11 9837 GINS1 0.452121
5734 PTGER4 6351 CCL4 0.450526
5549 PRELP 891 CCNB1 -0.450147
115207 KCTD12 9839 ZEB2 0.448489
1805 DPT 716 C1S 0.447618
7102 TSPAN7 90865 IL33 0.446801
219654 ZCCHC24 716 C1S 0.446322
9079 LDB2 9452 ITM2A 0.446294
23179 RGL1 9452 ITM2A 0.446036
4239 MFAP4 862 RUNX1T1 0.445024
29028 ATAD2 4085 MAD2L1 0.443973
3145 HMBS 7965 AIMP2 0.441956
1307 COL16A1 55143 CDCA8 -0.440067
9452 ITM2A 9839 ZEB2 0.439803
9055 PRC1 9133 CCNB2 0.439675
55872 PBK 891 CCNB1 0.439388
10659 CELF2 23345 SYNE1 0.437992
3384 ICAM2 5175 PECAM1 0.437547
4692 NDN 716 C1S 0.437505
403 ARL3 63875 MRPL17 0.436877
115207 KCTD12 4208 MEF2C 0.436802
1164 CKS2 55165 CEP55 0.4362
10659 CELF2 23179 RGL1 0.436175
56992 KIF15 9833 MELK 0.434285
1842 ECM2 57088 PLSCR4 0.434096
10112 KIF20A 55215 FANCI 0.432806
7102 TSPAN7 79812 MMRN2 0.431953
11004 KIF2C 64151 NCAPG 0.431174
11067 C10orf10 5348 FXYD1 0.43077
1063 CENPF 259266 ASPM 0.429967
51203 NUSAP1 9232 PTTG1 0.429072
2146 EZH2 991 CDC20 0.428534
1111 CHEK1 259266 ASPM 0.428525
2288 FKBP4 6935 ZEB1 -0.427705
1776 DNASE1L3 55355 HJURP 0.427161
3161 HMMR 55872 PBK 0.427044
1634 DCN 6387 CXCL12 0.426518
10659 CELF2 3479 IGF1 0.426504
10403 NDC80 7298 TYMS 0.425794
1028 CDKN1C 3161 HMMR -0.425486
1102 RCBTB2 9839 ZEB2 0.424017
51203 NUSAP1 9133 CCNB2 0.423858
11081 KERA 79633 FAT4 0.423638
55165 CEP55 55872 PBK 0.423472
2273 FHL1 80760 ITIH5 0.422369
55215 FANCI 55355 HJURP 0.422232
653784 MZT2A 81873 ARPC5L 0.421786
1102 RCBTB2 4208 MEF2C 0.421504
3182 HNRNPAB 51491 NOP16 0.41987
1028 CDKN1C 3399 ID3 0.418839
9079 LDB2 9590 AKAP12 0.418786
4675 NAP1L3 5425 POLD2 -0.418742
701 BUB1B 7153 TOP2A 0.418536
231 AKR1B1 9687 GREB1 -0.418241
1058 CENPA 3832 KIF11 0.418218
10252 SPRY1 9079 LDB2 0.41712
3161 HMMR 56992 KIF15 0.417031
29028 ATAD2 3161 HMMR 0.414611
1307 COL16A1 715 C1R 0.413841
58494 JAM2 9590 AKAP12 0.413777
10659 CELF2 79686 LINC00341 0.413532
11004 KIF2C 55839 CENPN 0.413179
5734 PTGER4 9452 ITM2A 0.413018
11004 KIF2C 991 CDC20 0.412955
51659 GINS2 54478 FAM64A 0.412504
10112 KIF20A 56992 KIF15 0.411094
5425 POLD2 81873 ARPC5L 0.410819
24137 KIF4A 55143 CDCA8 0.410304
10606 PAICS 55686 MREG 0.410172
5157 PDGFRL 6678 SPARC 0.410171
10000 AKT3 4212 MEIS2 0.409858
55215 FANCI 8914 TIMELESS 0.409366
216 ALDH1A1 2669 GEM 0.409208
2669 GEM 90865 IL33 0.409164
2006 ELN 4085 MAD2L1 -0.408631
55686 MREG 862 RUNX1T1 -0.408544
1058 CENPA 9787 DLGAP5 0.408533
1842 ECM2 9839 ZEB2 0.407821
51299 NRN1 857 CAV1 0.407288
120 ADD3 9452 ITM2A 0.40721
1058 CENPA 9833 MELK 0.406821
11065 UBE2C 6790 AURKA 0.406806
64151 NCAPG 9232 PTTG1 0.406482
1634 DCN 6424 SFRP4 0.406363
3399 ID3 4239 MFAP4 0.406145
6790 AURKA 9787 DLGAP5 0.405983
219654 ZCCHC24 25937 WWTR1 0.405761
6925 TCF4 716 C1S 0.405508
2006 ELN 4330 MN1 0.40539
3075 CFH 716 C1S 0.405354
9787 DLGAP5 9837 GINS1 0.404957
3925 STMN1 9055 PRC1 0.404758
6586 SLIT3 6732 SRPK1 -0.404229
2308 FOXO1 51299 NRN1 0.404155
857 CAV1 9079 LDB2 0.404001
26051 PPP1R16B 55281 TMEM140 0.403973
55686 MREG 79156 PLEKHF1 -0.402906
283298 OLFML1 79633 FAT4 0.402743
332 BIRC5 9212 AURKB 0.402661
6790 AURKA 9133 CCNB2 0.402064
1063 CENPF 9928 KIF14 0.402031
51299 NRN1 80760 ITIH5 0.401851
25960 GPR124 55022 PID1 0.401436
1776 DNASE1L3 287 ANK2 0.401337
9770 RASSF2 9839 ZEB2 0.401099
1307 COL16A1 26255 PTTG3P -0.400859
1841 DTYMK 653784 MZT2A 0.400481
2192 FBLN1 6678 SPARC 0.399255
3075 CFH 51299 NRN1 0.399147
3075 CFH 8404 SPARCL1 0.399141
332 BIRC5 9232 PTTG1 0.397867
2006 ELN 9055 PRC1 -0.3976
1058 CENPA 6790 AURKA 0.396132
26255 PTTG3P 3161 HMMR 0.395938
1841 DTYMK 7083 TK1 0.395926
6925 TCF4 8082 SSPN 0.395924
55355 HJURP 5888 RAD51 0.395858
1805 DPT 2308 FOXO1 0.395298
3479 IGF1 9452 ITM2A 0.395245
6678 SPARC 8839 WISP2 0.395224
3489 IGFBP6 715 C1R 0.395216
231 AKR1B1 718 C3 0.395087
23594 ORC6 9700 ESPL1 0.394423
5243 ABCB1 9687 GREB1 0.394386
11004 KIF2C 9700 ESPL1 0.394363
1503 CTPS1 7965 AIMP2 0.394247
7153 TOP2A 9055 PRC1 0.393907
8914 TIMELESS 990 CDC6 0.393845
10659 CELF2 58494 JAM2 0.393645
113791 PIK3IP1 1408 CRY2 0.393611
6678 SPARC 9781 RNF144A 0.393571
3145 HMBS 63875 MRPL17 0.393375
26255 PTTG3P 55839 CENPN 0.393132
1841 DTYMK 53829 P2RY13 -0.392594
23397 NCAPH 3161 HMMR 0.391117
10186 LHFP 120 ADD3 0.390529
55355 HJURP 55839 CENPN 0.3899
1805 DPT 7048 TGFBR2 0.38978
24137 KIF4A 55839 CENPN 0.388833
7083 TK1 79019 CENPM 0.388758
259266 ASPM 9928 KIF14 0.388331
51299 NRN1 6387 CXCL12 0.388234
24137 KIF4A 55355 HJURP 0.38801
115207 KCTD12 8404 SPARCL1 0.387895
7272 TTK 890 CCNA2 0.387682
23397 NCAPH 55839 CENPN 0.38706
10000 AKT3 283298 OLFML1 0.386976
10186 LHFP 219654 ZCCHC24 0.386801
3479 IGF1 9079 LDB2 0.386756
23768 FLRT2 6925 TCF4 0.386728
54810 GIPC2 90865 IL33 0.386623
23228 PLCL2 5734 PTGER4 0.386337
24137 KIF4A 7272 TTK 0.386145
7965 AIMP2 9687 GREB1 -0.386112
4171 MCM2 9055 PRC1 0.385833
5175 PECAM1 857 CAV1 0.385346
23594 ORC6 79801 SHCBP1 0.384664
10231 RCAN2 9590 AKAP12 0.384551
10659 CELF2 9452 ITM2A 0.384326
3908 LAMA2 8404 SPARCL1 0.384296
10460 TACC3 64151 NCAPG 0.38411
63875 MRPL17 79633 FAT4 -0.384073
1033 CDKN3 9768 KIAA0101 0.383742
55143 CDCA8 55215 FANCI 0.383185
11167 FSTL1 4692 NDN 0.382522
890 CCNA2 990 CDC6 0.382467
3832 KIF11 55165 CEP55 0.382446
6790 AURKA 991 CDC20 0.38244
115207 KCTD12 7048 TGFBR2 0.381947
11130 ZWINT 9768 KIAA0101 0.381535
10516 FBLN5 5583 PRKCH 0.381466
10000 AKT3 6935 ZEB1 0.381384
55143 CDCA8 8914 TIMELESS 0.381095
1033 CDKN3 9787 DLGAP5 0.380942
3182 HNRNPAB 79633 FAT4 -0.380815
891 CCNB1 9787 DLGAP5 0.380751
6586 SLIT3 715 C1R 0.380704
6678 SPARC 6925 TCF4 0.380367
23460 ABCA6 3479 IGF1 0.379709
4085 MAD2L1 983 CDK1 0.379589
1058 CENPA 11339 OIP5 0.379314
5175 PECAM1 9452 ITM2A 0.379244
3161 HMMR 6732 SRPK1 0.379177
219654 ZCCHC24 23768 FLRT2 0.378776
51203 NUSAP1 9768 KIAA0101 0.378095
3161 HMMR 990 CDC6 0.377425
1191 CLU 56992 KIF15 -0.376982
4085 MAD2L1 55872 PBK 0.37694
10659 CELF2 9770 RASSF2 0.376154
3399 ID3 4692 NDN 0.374997
120 ADD3 9839 ZEB2 0.374285
55165 CEP55 79682 MLF1IP 0.374195
10628 TXNIP 115207 KCTD12 0.373882
58494 JAM2 862 RUNX1T1 0.373684
9452 ITM2A 9590 AKAP12 0.373631
23768 FLRT2 4692 NDN 0.373015
1028 CDKN1C 54892 NCAPG2 -0.372695
1842 ECM2 9079 LDB2 0.372081
51659 GINS2 9133 CCNB2 0.371918
8404 SPARCL1 857 CAV1 0.3716
23228 PLCL2 26051 PPP1R16B 0.371407
10000 AKT3 7283 TUBG1 -0.371102
259266 ASPM 55872 PBK 0.371095
1634 DCN 716 C1S 0.370287
27123 DKK2 4211 MEIS1 0.370232
3479 IGF1 58494 JAM2 0.369591
12 SERPINA3 1556 CYP2B7P1 0.369289
3838 KPNA2 4085 MAD2L1 0.369226
23179 RGL1 3075 CFH 0.369138
3399 ID3 715 C1R 0.368964
5583 PRKCH 64393 ZMAT3 0.368589
9787 DLGAP5 983 CDK1 0.368569
1102 RCBTB2 1842 ECM2 0.368278
2146 EZH2 9700 ESPL1 0.368155
54478 FAM64A 9655 SOCS5 -0.368081
23397 NCAPH 26255 PTTG3P 0.367867
4171 MCM2 54478 FAM64A 0.367559
7048 TGFBR2 9590 AKAP12 0.366943
4223 MEOX2 857 CAV1 0.366396
10659 CELF2 53829 P2RY13 0.365731
231 AKR1B1 9935 MAFB 0.365638
219654 ZCCHC24 8434 RECK 0.365613
219654 ZCCHC24 2308 FOXO1 0.365075
3399 ID3 6732 SRPK1 -0.365073
23414 ZFPM2 4969 OGN 0.364941
10957 PNRC1 5888 RAD51 -0.36483
5427 POLE2 55759 WDR12 0.364729
10403 NDC80 9055 PRC1 0.364441
1028 CDKN1C 4001 LMNB1 -0.364167
10186 LHFP 857 CAV1 0.36416
115207 KCTD12 5175 PECAM1 0.363923
3384 ICAM2 715 C1R 0.363821
79156 PLEKHF1 9700 ESPL1 0.363759
10516 FBLN5 7102 TSPAN7 0.363726
11339 OIP5 983 CDK1 0.363452
6935 ZEB1 9781 RNF144A 0.362783
22915 MMRN1 5425 POLD2 -0.362637
11067 C10orf10 2273 FHL1 0.362531
11167 FSTL1 6387 CXCL12 0.362493
1841 DTYMK 63875 MRPL17 0.362475
2261 FGFR3 3833 KIFC1 0.361918
2308 FOXO1 79686 LINC00341 0.361831
219654 ZCCHC24 3479 IGF1 0.361543
29127 RACGAP1 9787 DLGAP5 0.361203
64151 NCAPG 9493 KIF23 0.361
1033 CDKN3 9928 KIF14 0.360563
3161 HMMR 9768 KIAA0101 0.360554
23345 SYNE1 26051 PPP1R16B 0.360322
23228 PLCL2 9770 RASSF2 0.359635
9133 CCNB2 9319 TRIP13 0.359537
4208 MEF2C 4242 MFNG 0.359417
55872 PBK 983 CDK1 0.358948
26051 PPP1R16B 4242 MFNG 0.35888
2308 FOXO1 26051 PPP1R16B 0.358621
1842 ECM2 9590 AKAP12 0.358375
219654 ZCCHC24 6925 TCF4 0.358152
216 ALDH1A1 8404 SPARCL1 0.358151
3908 LAMA2 4239 MFAP4 0.357685
6424 SFRP4 8082 SSPN 0.357175
11065 UBE2C 9787 DLGAP5 0.357127
6732 SRPK1 715 C1R -0.357085
716 C1S 8082 SSPN 0.356964
2122 MECOM 862 RUNX1T1 0.356913
10659 CELF2 5734 PTGER4 0.35682
23179 RGL1 6925 TCF4 0.356794
51203 NUSAP1 7153 TOP2A 0.356779
6241 RRM2 7298 TYMS 0.356732
4675 NAP1L3 7083 TK1 -0.356523
10112 KIF20A 64151 NCAPG 0.356487
1894 ECT2 259266 ASPM 0.356431
3908 LAMA2 4692 NDN 0.356373
3161 HMMR 55839 CENPN 0.355628
23460 ABCA6 287 ANK2 0.355311
1307 COL16A1 55355 HJURP -0.355112
2146 EZH2 3925 STMN1 0.355066
6790 AURKA 891 CCNB1 0.354202
1307 COL16A1 3908 LAMA2 0.354065
10659 CELF2 26051 PPP1R16B 0.353745
4171 MCM2 9319 TRIP13 0.353221
4692 NDN 6387 CXCL12 0.353132
10144 FAM13A 54810 GIPC2 0.352626
10659 CELF2 51299 NRN1 0.352585
1307 COL16A1 5157 PDGFRL 0.352506
51203 NUSAP1 890 CCNA2 0.352403
1842 ECM2 857 CAV1 0.35222
5050 PAFAH1B3 7283 TUBG1 0.352095
11339 OIP5 9837 GINS1 0.351994
9833 MELK 991 CDC20 0.35187
3838 KPNA2 4330 MN1 -0.351797
1408 CRY2 3833 KIFC1 0.351658
24137 KIF4A 55215 FANCI 0.351616
1058 CENPA 259266 ASPM 0.35139
1058 CENPA 55839 CENPN 0.35126
24137 KIF4A 9837 GINS1 0.351235
1102 RCBTB2 120 ADD3 0.350084
55165 CEP55 9833 MELK 0.348815
10000 AKT3 25960 GPR124 0.348712
5366 PMAIP1 55616 ASAP3 -0.348639
1307 COL16A1 5471 PPAT -0.34804
11065 UBE2C 9493 KIF23 0.347926
4856 NOV 5348 FXYD1 0.347903
154 ADRB2 3479 IGF1 0.347712
11167 FSTL1 8082 SSPN 0.34768
10516 FBLN5 2273 FHL1 0.347593
216 ALDH1A1 51299 NRN1 0.346757
1805 DPT 715 C1R 0.346514
22915 MMRN1 90865 IL33 0.346486
29127 RACGAP1 3832 KIF11 0.346248
1028 CDKN1C 1307 COL16A1 0.346138
1058 CENPA 3838 KPNA2 0.346048
3075 CFH 857 CAV1 0.345901
219654 ZCCHC24 6678 SPARC 0.345812
216 ALDH1A1 7048 TGFBR2 0.345786
9787 DLGAP5 9833 MELK 0.345781
22915 MMRN1 3014 H2AFX -0.345523
1307 COL16A1 6678 SPARC 0.345503
1841 DTYMK 7965 AIMP2 0.345213
219654 ZCCHC24 8082 SSPN 0.344691
6790 AURKA 701 BUB1B 0.344553
1164 CKS2 5427 POLE2 0.343687
1841 DTYMK 81873 ARPC5L 0.343436
10231 RCAN2 6935 ZEB1 0.343417
23345 SYNE1 9353 SLIT2 0.343361
259266 ASPM 3161 HMMR 0.343206
2006 ELN 4239 MFAP4 0.343001
11067 C10orf10 3384 ICAM2 0.342941
64377 CHST8 9655 SOCS5 -0.342887
10144 FAM13A 1952 CELSR2 -0.342677
23179 RGL1 857 CAV1 0.341533
54861 SNRK 79686 LINC00341 0.341348
4856 NOV 7298 TYMS -0.341157
1841 DTYMK 287 ANK2 -0.341155
23179 RGL1 58494 JAM2 0.340371
1842 ECM2 3075 CFH 0.339928
3075 CFH 9590 AKAP12 0.339602
51696 HECA 9839 ZEB2 0.339579
10606 PAICS 4085 MAD2L1 0.339478
27123 DKK2 283298 OLFML1 0.338702
11004 KIF2C 3833 KIFC1 0.338564
6387 CXCL12 9935 MAFB 0.338546
287 ANK2 7373 COL14A1 0.338427
10628 TXNIP 79686 LINC00341 0.338261
29028 ATAD2 55215 FANCI 0.337785
3426 CFI 716 C1S 0.337651
5583 PRKCH 79812 MMRN2 0.337011
