# Supplementary material for: Predicting targeted drug combinations based on Pareto optimal patterns of coexpression network connectivity
Source: Genome Med. 2014 Apr 30;6(4):33. doi: 10.1186/gm550 (PMC4062052; doi:10.1186/gm550)
Supplement: Additional file 5 — Coexpressed gene pairs in the discovery data set (replication study): letrozole treated. [file gm550-S5.txt]

Entrez ID Gene Symbol Entrez ID Gene Symbol PCOR coefficient
653784 MZT2A 80097 MZT2B 0.673374
8404 SPARCL1 857 CAV1 0.667774
3161 HMMR 990 CDC6 0.66398
1842 ECM2 4675 NAP1L3 0.641498
10615 SPAG5 64151 NCAPG 0.618777
26255 PTTG3P 3161 HMMR 0.610875
58494 JAM2 857 CAV1 0.608519
25937 WWTR1 6935 ZEB1 0.607478
6424 SFRP4 6678 SPARC 0.60675
1634 DCN 5157 PDGFRL 0.606041
3489 IGFBP6 4239 MFAP4 0.600675
715 C1R 716 C1S 0.59764
51203 NUSAP1 6241 RRM2 0.590495
4675 NAP1L3 9655 SOCS5 0.59015
4223 MEOX2 857 CAV1 0.588321
3832 KIF11 51203 NUSAP1 0.578912
51514 DTL 7153 TOP2A 0.570412
79633 FAT4 81873 ARPC5L -0.566376
7048 TGFBR2 857 CAV1 0.565728
259266 ASPM 9837 GINS1 0.560183
11167 FSTL1 6678 SPARC 0.558017
115207 KCTD12 6387 CXCL12 0.556085
3161 HMMR 7272 TTK 0.554925
11130 ZWINT 9837 GINS1 0.551205
3399 ID3 715 C1R 0.545199
10186 LHFP 79686 LINC00341 0.543838
2006 ELN 2192 FBLN1 0.541896
11339 OIP5 24137 KIF4A 0.539882
2308 FOXO1 23345 SYNE1 0.537721
1805 DPT 3479 IGF1 0.536245
9655 SOCS5 993 CDC25A -0.535602
2273 FHL1 5348 FXYD1 0.533606
3161 HMMR 9768 KIAA0101 0.53274
715 C1R 718 C3 0.531868
7272 TTK 891 CCNB1 0.527603
56992 KIF15 9833 MELK 0.520248
23397 NCAPH 55143 CDCA8 0.51785
1058 CENPA 11004 KIF2C 0.514129
5157 PDGFRL 8082 SSPN 0.510606
1058 CENPA 9787 DLGAP5 0.509607
9319 TRIP13 9833 MELK 0.507353
2288 FKBP4 5050 PAFAH1B3 0.507292
1894 ECT2 4085 MAD2L1 0.506753
1058 CENPA 55355 HJURP 0.506165
332 BIRC5 5888 RAD51 0.504857
55355 HJURP 5888 RAD51 0.498751
11130 ZWINT 3832 KIF11 0.498559
24137 KIF4A 9768 KIAA0101 0.498424
3838 KPNA2 4085 MAD2L1 0.496695
3075 CFH 9590 AKAP12 0.496087
11339 OIP5 259266 ASPM 0.494564
4602 MYB 771 CA12 0.494195
6586 SLIT3 715 C1R 0.492223
1033 CDKN3 259266 ASPM 0.491583
6790 AURKA 9837 GINS1 0.490612
1102 RCBTB2 9839 ZEB2 0.48554
23414 ZFPM2 4675 NAP1L3 0.48523
7153 TOP2A 983 CDK1 0.485201
3489 IGFBP6 715 C1R 0.484219
23768 FLRT2 862 RUNX1T1 0.483809
51203 NUSAP1 9232 PTTG1 0.481401
2305 FOXM1 9319 TRIP13 0.477565
9787 DLGAP5 983 CDK1 0.477346
6925 TCF4 6935 ZEB1 0.476574
29028 ATAD2 55215 FANCI 0.476284
7102 TSPAN7 90865 IL33 0.473647
51203 NUSAP1 9768 KIAA0101 0.471731
6241 RRM2 9133 CCNB2 0.471418
6925 TCF4 8082 SSPN 0.471124
1111 CHEK1 332 BIRC5 0.470415
29127 RACGAP1 9055 PRC1 0.470293
11167 FSTL1 5157 PDGFRL 0.470164
11339 OIP5 51203 NUSAP1 0.469621
701 BUB1B 7153 TOP2A 0.469394
2192 FBLN1 716 C1S 0.468265
5737 PTGFR 857 CAV1 0.468092
9133 CCNB2 983 CDK1 0.467712
5243 ABCB1 54810 GIPC2 0.467526
23397 NCAPH 51203 NUSAP1 0.46745
6241 RRM2 9055 PRC1 0.467039
10460 TACC3 64151 NCAPG 0.466392
332 BIRC5 9700 ESPL1 0.466291
80760 ITIH5 857 CAV1 0.465828
1033 CDKN3 9787 DLGAP5 0.465766
2305 FOXM1 890 CCNA2 0.465593
2273 FHL1 287 ANK2 0.465549
26051 PPP1R16B 4242 MFNG 0.464837
1841 DTYMK 81873 ARPC5L 0.464747
2122 MECOM 2308 FOXO1 0.464691
4856 NOV 5050 PAFAH1B3 -0.463917
1307 COL16A1 2308 FOXO1 0.462249
6241 RRM2 9833 MELK 0.461723
11004 KIF2C 991 CDC20 0.460884
701 BUB1B 9055 PRC1 0.460405
2192 FBLN1 5157 PDGFRL 0.46036
2192 FBLN1 4330 MN1 0.460016
11067 C10orf10 358 AQP1 0.459686
259266 ASPM 9493 KIF23 0.459426
4208 MEF2C 5050 PAFAH1B3 -0.458608
6790 AURKA 9319 TRIP13 0.457861
3833 KIFC1 4751 NEK2 0.457435
332 BIRC5 9319 TRIP13 0.457292
8082 SSPN 8434 RECK 0.457236
6387 CXCL12 716 C1S 0.456602
54898 ELOVL2 6513 SLC2A1 0.454792
10112 KIF20A 9833 MELK 0.45462
51203 NUSAP1 55872 PBK 0.454564
9833 MELK 991 CDC20 0.454371
219654 ZCCHC24 8082 SSPN 0.453726
1028 CDKN1C 29028 ATAD2 -0.453561
219654 ZCCHC24 23768 FLRT2 0.452681
4212 MEIS2 57088 PLSCR4 0.452537
11130 ZWINT 51514 DTL 0.451643
51299 NRN1 58494 JAM2 0.451216
10606 PAICS 55759 WDR12 0.451169
4330 MN1 6678 SPARC 0.45115
3182 HNRNPAB 7283 TUBG1 0.451087
24137 KIF4A 8914 TIMELESS 0.450832
11167 FSTL1 4692 NDN 0.450358
23414 ZFPM2 8434 RECK 0.44962
55143 CDCA8 6513 SLC2A1 0.448954
11130 ZWINT 79682 MLF1IP 0.447454
1033 CDKN3 332 BIRC5 0.44652
219654 ZCCHC24 4692 NDN 0.446485
64151 NCAPG 9232 PTTG1 0.44207
26051 PPP1R16B 5175 PECAM1 0.44148
23397 NCAPH 56992 KIF15 0.440917
6241 RRM2 7153 TOP2A 0.440883
23228 PLCL2 5734 PTGER4 0.440301
8434 RECK 9590 AKAP12 0.439235
2308 FOXO1 79686 LINC00341 0.438869
1805 DPT 9590 AKAP12 0.437728
11067 C10orf10 3384 ICAM2 0.436747
54517 PUS7 55281 TMEM140 -0.436663
7965 AIMP2 9687 GREB1 -0.435738
11339 OIP5 23397 NCAPH 0.43561
1805 DPT 5157 PDGFRL 0.435203
54892 NCAPG2 7272 TTK 0.433469
1634 DCN 1842 ECM2 0.432733
2192 FBLN1 23768 FLRT2 0.432656
1307 COL16A1 715 C1R 0.432518
219654 ZCCHC24 25960 GPR124 0.432183
11130 ZWINT 4085 MAD2L1 0.431219
890 CCNA2 9768 KIAA0101 0.431189
10659 CELF2 23179 RGL1 0.430975
11065 UBE2C 991 CDC20 0.430472
1805 DPT 4692 NDN 0.430349
10885 WDR3 51491 NOP16 0.429807
1634 DCN 3075 CFH 0.42949
1307 COL16A1 4692 NDN 0.429346
54810 GIPC2 90865 IL33 0.42933
4856 NOV 57088 PLSCR4 0.428987
10659 CELF2 716 C1S 0.42885
283298 OLFML1 6935 ZEB1 0.428712
1058 CENPA 259266 ASPM 0.42865
115207 KCTD12 7048 TGFBR2 0.42857
29127 RACGAP1 9837 GINS1 0.428542
1634 DCN 6424 SFRP4 0.428162
2146 EZH2 6241 RRM2 0.428049
2192 FBLN1 219654 ZCCHC24 0.42799
3489 IGFBP6 7048 TGFBR2 0.42792
10000 AKT3 4856 NOV 0.427711
7102 TSPAN7 79812 MMRN2 0.427186
259266 ASPM 55872 PBK 0.426874
10186 LHFP 9079 LDB2 0.425599
1307 COL16A1 3908 LAMA2 0.425506
23414 ZFPM2 9781 RNF144A 0.425125
219654 ZCCHC24 2308 FOXO1 0.424302
3014 H2AFX 4306 NR3C2 -0.424299
23594 ORC6 55215 FANCI 0.42423
287 ANK2 4211 MEIS1 0.423985
10252 SPRY1 57088 PLSCR4 0.423948
857 CAV1 9079 LDB2 0.423924
4208 MEF2C 9839 ZEB2 0.423701
10606 PAICS 55686 MREG 0.422113
3145 HMBS 63875 MRPL17 0.420551
10403 NDC80 7298 TYMS 0.42039
2122 MECOM 25960 GPR124 0.419809
1028 CDKN1C 3489 IGFBP6 0.419001
11004 KIF2C 64151 NCAPG 0.41816
5050 PAFAH1B3 7283 TUBG1 0.417474
23179 RGL1 862 RUNX1T1 0.417323
79686 LINC00341 79812 MMRN2 0.416612
55022 PID1 9590 AKAP12 0.416461
23397 NCAPH 3161 HMMR 0.416323
332 BIRC5 54478 FAM64A 0.416051
23397 NCAPH 9700 ESPL1 0.415523
1058 CENPA 332 BIRC5 0.4152
55143 CDCA8 55355 HJURP 0.413827
219654 ZCCHC24 3479 IGF1 0.413757
1111 CHEK1 23397 NCAPH 0.413473
51514 DTL 9133 CCNB2 0.413072
283298 OLFML1 4212 MEIS2 0.412616
3479 IGF1 7373 COL14A1 0.412237
3832 KIF11 7153 TOP2A 0.412166
3384 ICAM2 358 AQP1 0.412119
10186 LHFP 6387 CXCL12 0.411829
6790 AURKA 7153 TOP2A 0.411693
11130 ZWINT 9787 DLGAP5 0.411572
5050 PAFAH1B3 9452 ITM2A -0.411301
9833 MELK 9928 KIF14 0.411047
10659 CELF2 58494 JAM2 0.410349
63875 MRPL17 80097 MZT2B 0.409973
1805 DPT 3489 IGFBP6 0.409846
1634 DCN 55022 PID1 0.409791
4085 MAD2L1 891 CCNB1 0.408626
115207 KCTD12 3908 LAMA2 0.4079
10460 TACC3 9212 AURKB 0.407478
11116 FGFR1OP 6586 SLIT3 -0.407166
23179 RGL1 6925 TCF4 0.406481
3202 HOXA5 51491 NOP16 -0.405811
23414 ZFPM2 6678 SPARC 0.405167
1058 CENPA 23397 NCAPH 0.405128
79019 CENPM 9833 MELK 0.404969
4211 MEIS1 64393 ZMAT3 0.403923
1063 CENPF 54892 NCAPG2 0.403807
63875 MRPL17 7965 AIMP2 0.403704
1063 CENPF 9833 MELK 0.403158
4856 NOV 7373 COL14A1 0.402597
3832 KIF11 9133 CCNB2 0.402349
231 AKR1B1 8839 WISP2 0.402343
5050 PAFAH1B3 7083 TK1 0.402265
1111 CHEK1 24137 KIF4A 0.402256
7373 COL14A1 79633 FAT4 0.402106
358 AQP1 857 CAV1 0.401949
79812 MMRN2 90865 IL33 0.401568
1058 CENPA 9232 PTTG1 0.401318
11339 OIP5 6790 AURKA 0.401055
51514 DTL 79682 MLF1IP 0.400756
10628 TXNIP 7048 TGFBR2 0.40057
5175 PECAM1 857 CAV1 0.400556
7102 TSPAN7 8835 SOCS2 0.400141
23090 ZNF423 4330 MN1 0.400114
26051 PPP1R16B 3384 ICAM2 0.399957
2146 EZH2 701 BUB1B 0.399698
115207 KCTD12 5737 PTGFR 0.399362
1805 DPT 716 C1S 0.398902
3908 LAMA2 64151 NCAPG -0.398665
4211 MEIS1 4856 NOV 0.396978
9833 MELK 983 CDK1 0.396725
1307 COL16A1 23768 FLRT2 0.396651
3489 IGFBP6 5737 PTGFR 0.396468
358 AQP1 5175 PECAM1 0.396105
10231 RCAN2 9452 ITM2A 0.396033
29893 PSMC3IP 9687 GREB1 0.395795
1307 COL16A1 23397 NCAPH -0.395119
51696 HECA 54861 SNRK 0.394026
115207 KCTD12 6925 TCF4 0.393783
10403 NDC80 5241 PGR -0.392929
23179 RGL1 3075 CFH 0.392796
9232 PTTG1 9787 DLGAP5 0.392743
3075 CFH 4692 NDN 0.391915
332 BIRC5 3833 KIFC1 0.391629
4603 MYBL1 890 CCNA2 0.391432
5737 PTGFR 8082 SSPN 0.391119
3908 LAMA2 9590 AKAP12 0.390652
23768 FLRT2 3479 IGF1 0.390526
11339 OIP5 55872 PBK 0.389825
10615 SPAG5 9493 KIF23 0.389723
231 AKR1B1 9770 RASSF2 0.389511
1842 ECM2 55022 PID1 0.389333
4171 MCM2 6241 RRM2 0.38923
9319 TRIP13 9928 KIF14 0.38904
115207 KCTD12 3075 CFH 0.388865
10659 CELF2 6925 TCF4 0.387954
11116 FGFR1OP 891 CCNB1 0.387369
6241 RRM2 701 BUB1B 0.386899
891 CCNB1 9837 GINS1 0.386292
3075 CFH 6387 CXCL12 0.385978
51659 GINS2 79019 CENPM 0.385853
58494 JAM2 6925 TCF4 0.385685
358 AQP1 79812 MMRN2 0.385224
4330 MN1 5157 PDGFRL 0.383648
115207 KCTD12 2669 GEM 0.383646
3426 CFI 51299 NRN1 0.383357
1033 CDKN3 64151 NCAPG 0.383325
6513 SLC2A1 9687 GREB1 0.383021
4173 MCM4 56992 KIF15 0.38294
10615 SPAG5 9700 ESPL1 0.382203
90865 IL33 9452 ITM2A 0.381886
55165 CEP55 9133 CCNB2 0.381624
9232 PTTG1 983 CDK1 0.381574
4223 MEOX2 9452 ITM2A 0.38153
2669 GEM 3479 IGF1 0.381521
11130 ZWINT 9055 PRC1 0.381343
9768 KIAA0101 9787 DLGAP5 0.381033
1717 DHCR7 3014 H2AFX 0.380663
5583 PRKCH 7083 TK1 -0.380404
287 ANK2 54810 GIPC2 0.379896
10516 FBLN5 4239 MFAP4 0.378966
403 ARL3 7965 AIMP2 0.37886
10231 RCAN2 25960 GPR124 0.377916
51514 DTL 9319 TRIP13 0.377529
9319 TRIP13 9700 ESPL1 0.377498
11130 ZWINT 79801 SHCBP1 0.377465
11130 ZWINT 3925 STMN1 0.376663
1408 CRY2 3838 KPNA2 -0.376413
4173 MCM4 51659 GINS2 0.376325
115207 KCTD12 120 ADD3 0.376181
1033 CDKN3 51514 DTL 0.376144
3426 CFI 6387 CXCL12 0.375697
9319 TRIP13 9787 DLGAP5 0.375656
1805 DPT 4239 MFAP4 0.374971
1841 DTYMK 6478 SIAH2 -0.374804
25960 GPR124 9353 SLIT2 0.374803
5157 PDGFRL 716 C1S 0.37461
29127 RACGAP1 79682 MLF1IP 0.374492
120 ADD3 6925 TCF4 0.374297
1805 DPT 3908 LAMA2 0.374294
1842 ECM2 8434 RECK 0.37412
7153 TOP2A 79682 MLF1IP 0.373986
1805 DPT 2192 FBLN1 0.373707
6678 SPARC 9781 RNF144A 0.373649
27202 GPR77 54898 ELOVL2 0.373369
10628 TXNIP 9353 SLIT2 0.373291
1063 CENPF 23594 ORC6 0.372989
22915 MMRN1 90865 IL33 0.372285
54478 FAM64A 7083 TK1 0.371814
22915 MMRN1 79633 FAT4 0.371605
2305 FOXM1 332 BIRC5 0.371405
23397 NCAPH 55355 HJURP 0.371339
23768 FLRT2 4692 NDN 0.371121
1028 CDKN1C 715 C1R 0.371064
2487 FRZB 4208 MEF2C 0.371015
283298 OLFML1 55022 PID1 0.370794
1841 DTYMK 5241 PGR -0.370641
3479 IGF1 5737 PTGFR 0.370376
862 RUNX1T1 9353 SLIT2 0.370364
3161 HMMR 55215 FANCI 0.370176
11167 FSTL1 3908 LAMA2 0.369622
11130 ZWINT 29127 RACGAP1 0.369501
23768 FLRT2 9353 SLIT2 0.369265
1102 RCBTB2 9590 AKAP12 0.369052
4208 MEF2C 54810 GIPC2 0.368846
55165 CEP55 701 BUB1B 0.368757
4208 MEF2C 79686 LINC00341 0.368469
4692 NDN 9590 AKAP12 0.36833
2308 FOXO1 5175 PECAM1 0.368036
2122 MECOM 6925 TCF4 0.367569
3832 KIF11 6790 AURKA 0.36751
10252 SPRY1 4211 MEIS1 0.367344
23397 NCAPH 259266 ASPM 0.367274
5241 PGR 63875 MRPL17 -0.367199
23397 NCAPH 332 BIRC5 0.366302
1102 RCBTB2 9079 LDB2 0.366167
3014 H2AFX 993 CDC25A 0.366092
259266 ASPM 9768 KIAA0101 0.365803
55215 FANCI 8914 TIMELESS 0.365742
27202 GPR77 8914 TIMELESS 0.365544
5932 RBBP8 79156 PLEKHF1 -0.365398
1102 RCBTB2 3833 KIFC1 -0.365394
6586 SLIT3 728392 LOC728392 0.365293
23179 RGL1 58494 JAM2 0.365251
24137 KIF4A 9319 TRIP13 0.36521
25960 GPR124 3489 IGFBP6 0.364599
2273 FHL1 80760 ITIH5 0.36452
55355 HJURP 64151 NCAPG 0.364112
55759 WDR12 862 RUNX1T1 -0.363949
2305 FOXM1 24137 KIF4A 0.36371
2192 FBLN1 3479 IGF1 0.363309
10628 TXNIP 115207 KCTD12 0.363008
4208 MEF2C 4223 MEOX2 0.36297
11167 FSTL1 1805 DPT 0.362904
24137 KIF4A 3161 HMMR 0.362827
11004 KIF2C 332 BIRC5 0.36265
10659 CELF2 1102 RCBTB2 0.362639
29028 ATAD2 891 CCNB1 0.361952
51203 NUSAP1 9319 TRIP13 0.361899
7153 TOP2A 9133 CCNB2 0.361774
11065 UBE2C 55165 CEP55 0.36171
10606 PAICS 10885 WDR3 0.361402
1058 CENPA 9319 TRIP13 0.361394
1556 CYP2B7P1 79570 NKAIN1 0.361144
25937 WWTR1 6678 SPARC 0.360951
653784 MZT2A 7102 TSPAN7 -0.360671
1556 CYP2B7P1 54861 SNRK -0.360653
3479 IGF1 4239 MFAP4 0.360436
11339 OIP5 9319 TRIP13 0.360429
1058 CENPA 11339 OIP5 0.360351
4223 MEOX2 90865 IL33 0.360166
2308 FOXO1 54861 SNRK 0.359807
2669 GEM 7048 TGFBR2 0.359562
6732 SRPK1 990 CDC6 0.359182
7153 TOP2A 9833 MELK 0.358933
2487 FRZB 7083 TK1 -0.358387
219654 ZCCHC24 716 C1S 0.358134
51203 NUSAP1 9787 DLGAP5 0.357778
1164 CKS2 8607 RUVBL1 0.357732
7083 TK1 7283 TUBG1 0.357608
3833 KIFC1 993 CDC25A 0.356954
10186 LHFP 3075 CFH 0.356428
56992 KIF15 8914 TIMELESS 0.356338
10659 CELF2 115207 KCTD12 0.356303
332 BIRC5 9212 AURKB 0.356243
3426 CFI 7048 TGFBR2 0.356229
259266 ASPM 51203 NUSAP1 0.356227
25960 GPR124 862 RUNX1T1 0.355514
2308 FOXO1 716 C1S 0.35519
10606 PAICS 3838 KPNA2 0.354669
3182 HNRNPAB 81873 ARPC5L 0.354562
4602 MYB 55281 TMEM140 -0.354334
29127 RACGAP1 3838 KPNA2 0.354188
4208 MEF2C 54861 SNRK 0.353983
2192 FBLN1 3489 IGFBP6 0.35393
358 AQP1 5549 PRELP 0.35358
115207 KCTD12 216 ALDH1A1 0.353167
1111 CHEK1 2305 FOXM1 0.353051
4212 MEIS2 4856 NOV 0.352746
55165 CEP55 9768 KIAA0101 0.352699
5427 POLE2 7272 TTK 0.352573
3384 ICAM2 715 C1R 0.352502
10000 AKT3 79633 FAT4 0.352376
11004 KIF2C 6790 AURKA 0.352361
23768 FLRT2 6925 TCF4 0.352038
219654 ZCCHC24 3489 IGFBP6 0.351768
11130 ZWINT 983 CDK1 0.351462
10460 TACC3 332 BIRC5 0.351426
10460 TACC3 4751 NEK2 0.351228
287 ANK2 7373 COL14A1 0.351191
10615 SPAG5 332 BIRC5 0.351107
1894 ECT2 728392 LOC728392 -0.351098
10231 RCAN2 4208 MEF2C 0.351073
11130 ZWINT 55872 PBK 0.351
54898 ELOVL2 9687 GREB1 0.350959
3838 KPNA2 9837 GINS1 0.350637
29127 RACGAP1 6241 RRM2 0.350599
2669 GEM 3908 LAMA2 0.3504
55022 PID1 8434 RECK 0.350119
55872 PBK 9768 KIAA0101 0.349698
283298 OLFML1 9781 RNF144A 0.349677
1033 CDKN3 79801 SHCBP1 0.349616
51659 GINS2 9833 MELK 0.349439
29127 RACGAP1 6790 AURKA 0.349243
51203 NUSAP1 9493 KIF23 0.349038
29127 RACGAP1 4085 MAD2L1 0.34893
4212 MEIS2 8082 SSPN 0.348788
55022 PID1 57088 PLSCR4 0.347704
54478 FAM64A 9833 MELK 0.346987
25960 GPR124 80760 ITIH5 0.346979
10112 KIF20A 64151 NCAPG 0.346535
10252 SPRY1 287 ANK2 0.346512
1063 CENPF 51514 DTL 0.345625
1058 CENPA 64151 NCAPG 0.345604
5050 PAFAH1B3 6925 TCF4 -0.345507
730 C7 90865 IL33 0.345241
358 AQP1 891 CCNB1 -0.345092
3075 CFH 55022 PID1 0.344994
5737 PTGFR 80760 ITIH5 0.344984
1028 CDKN1C 55872 PBK -0.344861
55872 PBK 6790 AURKA 0.344721
11130 ZWINT 7153 TOP2A 0.34439
23397 NCAPH 9493 KIF23 0.344337
3384 ICAM2 728392 LOC728392 0.34424
1717 DHCR7 5050 PAFAH1B3 0.344111
1063 CENPF 259266 ASPM 0.3441
23594 ORC6 9837 GINS1 0.34404
10252 SPRY1 79812 MMRN2 0.343953
9590 AKAP12 9655 SOCS5 0.343922
5175 PECAM1 7048 TGFBR2 0.343861
728392 LOC728392 862 RUNX1T1 0.343767
11130 ZWINT 9768 KIAA0101 0.343764
10516 FBLN5 2669 GEM 0.343705
23414 ZFPM2 6935 ZEB1 0.34328
730 C7 857 CAV1 0.343268
23179 RGL1 3479 IGF1 0.343151
4692 NDN 6925 TCF4 0.343114
2669 GEM 8607 RUVBL1 -0.343006
4212 MEIS2 6925 TCF4 0.34296
3202 HOXA5 51299 NRN1 0.342847
10516 FBLN5 5348 FXYD1 0.342616
23768 FLRT2 6387 CXCL12 0.342593
1503 CTPS1 79633 FAT4 -0.342455
3489 IGFBP6 9768 KIAA0101 -0.342196
1894 ECT2 5549 PRELP -0.341975
9493 KIF23 983 CDK1 0.341943
23397 NCAPH 55215 FANCI 0.34193
23594 ORC6 730 C7 -0.341597
259266 ASPM 9787 DLGAP5 0.341406
11004 KIF2C 23594 ORC6 0.341402
4208 MEF2C 79812 MMRN2 0.341148
216 ALDH1A1 2669 GEM 0.341098
3426 CFI 58494 JAM2 0.340964
1058 CENPA 9768 KIAA0101 0.34085
3384 ICAM2 55281 TMEM140 0.340611
11065 UBE2C 11339 OIP5 0.340588
2288 FKBP4 81873 ARPC5L 0.340559
1556 CYP2B7P1 3399 ID3 -0.340304
10252 SPRY1 2669 GEM 0.340212
5241 PGR 9687 GREB1 0.33996
1058 CENPA 55839 CENPN 0.339901
57088 PLSCR4 8935 SKAP2 0.339784
57088 PLSCR4 9079 LDB2 0.339647
79686 LINC00341 862 RUNX1T1 0.339579
3925 STMN1 7153 TOP2A 0.339505
23460 ABCA6 54810 GIPC2 0.339317
4602 MYB 55686 MREG 0.339228
54861 SNRK 9079 LDB2 0.338852
11116 FGFR1OP 6732 SRPK1 0.338769
11167 FSTL1 8839 WISP2 0.33856
63875 MRPL17 79633 FAT4 -0.338327
3833 KIFC1 54861 SNRK -0.337991
55872 PBK 891 CCNB1 0.337987
4602 MYB 6351 CCL4 -0.337746
55165 CEP55 6241 RRM2 0.337562
27123 DKK2 4856 NOV 0.337473
10186 LHFP 4223 MEOX2 0.337423
3489 IGFBP6 80760 ITIH5 0.337378
5050 PAFAH1B3 54810 GIPC2 -0.337269
51514 DTL 6241 RRM2 0.337213
23228 PLCL2 9770 RASSF2 0.337167
1102 RCBTB2 115207 KCTD12 0.336977
6732 SRPK1 79633 FAT4 0.336976
8082 SSPN 9781 RNF144A 0.336818
10957 PNRC1 54861 SNRK 0.336735
2192 FBLN1 4239 MFAP4 0.336218
51659 GINS2 64151 NCAPG 0.335926
7272 TTK 9319 TRIP13 0.335873
4239 MFAP4 5549 PRELP 0.33577
10628 TXNIP 891 CCNB1 -0.335415
120 ADD3 8434 RECK 0.335319
1634 DCN 6387 CXCL12 0.335013
5888 RAD51 9687 GREB1 0.334858
1164 CKS2 29127 RACGAP1 0.334588
5734 PTGER4 6351 CCL4 0.334485
10186 LHFP 4208 MEF2C 0.334044
728392 LOC728392 891 CCNB1 -0.33403
3075 CFH 4223 MEOX2 0.333681
55022 PID1 9079 LDB2 0.333351
10606 PAICS 4242 MFNG -0.333261
79801 SHCBP1 9787 DLGAP5 0.33325
29028 ATAD2 6732 SRPK1 0.332996
51203 NUSAP1 9837 GINS1 0.332995
51514 DTL 9787 DLGAP5 0.332741
5241 PGR 6513 SLC2A1 0.332627
55165 CEP55 9055 PRC1 0.332463
2305 FOXM1 55215 FANCI 0.33232
10659 CELF2 283298 OLFML1 0.332172
5425 POLD2 79633 FAT4 -0.331702
