# Supplementary material for: Predicting targeted drug combinations based on Pareto optimal patterns of coexpression network connectivity
Source: Genome Med. 2014 Apr 30;6(4):33. doi: 10.1186/gm550 (PMC4062052; doi:10.1186/gm550)
Supplement: Additional file 6 — Coexpressed gene pairs in the replication data set: untreated. [file gm550-S6.txt]

Entrez ID Gene Symbol Entrez ID Gene Symbol PCOR coefficient
11067 C10orf10 23345 SYNE1 0.829958
10885 WDR3 3399 ID3 -0.815099
2308 FOXO1 715 C1R 0.729705
2006 ELN 23768 FLRT2 0.724067
11167 FSTL1 716 C1S 0.695032
1842 ECM2 23414 ZFPM2 0.689168
890 CCNA2 9787 DLGAP5 0.674214
27202 GPR77 51696 HECA -0.672365
6790 AURKA 890 CCNA2 0.670874
1191 CLU 55759 WDR12 -0.669107
9787 DLGAP5 983 CDK1 0.668033
10460 TACC3 4603 MYBL1 0.667004
24137 KIF4A 55355 HJURP 0.662913
58494 JAM2 79633 FAT4 0.661938
4171 MCM2 4603 MYBL1 0.659093
10659 CELF2 9935 MAFB 0.653022
2305 FOXM1 9700 ESPL1 0.651429
11004 KIF2C 64151 NCAPG 0.647324
6678 SPARC 9590 AKAP12 0.639795
64151 NCAPG 9133 CCNB2 0.638843
4085 MAD2L1 7153 TOP2A 0.637383
1805 DPT 8839 WISP2 0.635249
4171 MCM2 55143 CDCA8 0.634666
2308 FOXO1 6586 SLIT3 0.629143
7031 TFF1 8835 SOCS2 0.628487
5241 PGR 6478 SIAH2 0.626323
283298 OLFML1 6678 SPARC 0.624155
10885 WDR3 55759 WDR12 0.623269
1307 COL16A1 64393 ZMAT3 0.622457
2273 FHL1 9079 LDB2 0.621035
4692 NDN 55022 PID1 0.619877
1058 CENPA 55355 HJURP 0.61912
6790 AURKA 9133 CCNB2 0.616919
55215 FANCI 9055 PRC1 0.614711
1503 CTPS1 2146 EZH2 0.609502
10000 AKT3 9781 RNF144A 0.604138
55839 CENPN 9837 GINS1 0.603449
219654 ZCCHC24 9353 SLIT2 0.60145
