# Supplementary material for: Predicting targeted drug combinations based on Pareto optimal patterns of coexpression network connectivity
Source: Genome Med. 2014 Apr 30;6(4):33. doi: 10.1186/gm550 (PMC4062052; doi:10.1186/gm550)
Supplement: Additional file 7 — Coexpressed gene pairs in the replication data set: letrozole treated. [file gm550-S7.txt]

Entrez ID Gene Symbol Entrez ID Gene Symbol PCOR coefficient
6241 RRM2 7153 TOP2A 0.898113
1111 CHEK1 9700 ESPL1 0.79488
23460 ABCA6 90865 IL33 0.781158
79686 LINC00341 862 RUNX1T1 0.778996
23768 FLRT2 3202 HOXA5 0.773987
4330 MN1 6678 SPARC 0.75562
23228 PLCL2 9839 ZEB2 0.742871
715 C1R 716 C1S 0.732627
10000 AKT3 219654 ZCCHC24 0.731022
6925 TCF4 8082 SSPN 0.730261
3833 KIFC1 55143 CDCA8 0.728752
54517 PUS7 9687 GREB1 0.722655
7298 TYMS 79801 SHCBP1 0.708592
2192 FBLN1 23768 FLRT2 0.699579
4212 MEIS2 7283 TUBG1 -0.670315
26051 PPP1R16B 5734 PTGER4 0.668123
1842 ECM2 4675 NAP1L3 0.663148
4208 MEF2C 79686 LINC00341 0.661955
3014 H2AFX 9655 SOCS5 -0.653621
9232 PTTG1 9928 KIF14 0.648547
10659 CELF2 5734 PTGER4 0.646309
10186 LHFP 9079 LDB2 0.645127
10659 CELF2 120 ADD3 0.644419
3397 ID1 3399 ID3 0.642635
11081 KERA 1805 DPT 0.638032
3182 HNRNPAB 5932 RBBP8 -0.637094
115207 KCTD12 2308 FOXO1 0.632641
2122 MECOM 54810 GIPC2 0.628491
11167 FSTL1 5157 PDGFRL 0.62842
1842 ECM2 8418 CMAHP 0.624002
3479 IGF1 79633 FAT4 0.62322
10606 PAICS 10957 PNRC1 -0.622491
7102 TSPAN7 80760 ITIH5 0.622172
2273 FHL1 55022 PID1 0.620757
27123 DKK2 8914 TIMELESS -0.618017
1841 DTYMK 55759 WDR12 0.617521
55215 FANCI 990 CDC6 0.616343
56992 KIF15 79801 SHCBP1 0.615567
3832 KIF11 55355 HJURP 0.614232
3161 HMMR 9787 DLGAP5 0.612883
29127 RACGAP1 9493 KIF23 0.612441
2192 FBLN1 6586 SLIT3 0.612369
5348 FXYD1 9590 AKAP12 0.612298
25960 GPR124 715 C1R 0.610796
24137 KIF4A 54478 FAM64A 0.609387
11130 ZWINT 1894 ECT2 0.608499
4969 OGN 8404 SPARCL1 0.606786
24137 KIF4A 9055 PRC1 0.601502
10112 KIF20A 9133 CCNB2 0.598155
1776 DNASE1L3 6351 CCL4 0.597048
